# Supplementary material for: Regional reef fish assemblage maps provide baseline biogeography for tropicalization monitoring
Source: Sci Rep. 2024 Apr 3;14:7893. doi: 10.1038/s41598-024-58185-6 (PMC10991435; doi:10.1038/s41598-024-58185-6)
Supplement: Supplementary file 10 — Supplementary Information 10. [file 41598_2024_58185_MOESM10_ESM.xlsx]

## Sheet: Shallow Assemblage SIMPERs
SBMHBL	Average similarity: 31.71					SBMHBH	Average similarity: 38.83					SBMCRL	Average similarity: 43.41					SBMCRH	Average similarity: 49.32					SDFHBL	Average similarity: 19.81					SSPHBL	Average similarity: 30.27					SNPHBL	Average similarity: 26.92					SMNHBL	Average similarity: 31.20					SMNHBH	Average similarity: 37.59
Species	Av.Abund	Av.Sim	Sim/SD	Contrib%		Species	Av.Abund	Av.Sim	Sim/SD	Contrib%		Species	Av.Abund	Av.Sim	Sim/SD	Contrib%		Species	Av.Abund	Av.Sim	Sim/SD	Contrib%		Species	Av.Abund	Av.Sim	Sim/SD	Contrib%		Species	Av.Abund	Av.Sim	Sim/SD	Contrib%		Species	Av.Abund	Av.Sim	Sim/SD	Contrib%		Species	Av.Abund	Av.Sim	Sim/SD	Contrib%		Species	Av.Abund
HAL_BIVI	2.11	4.93	1.28	15.56		THA_BIFA	3.77	6.16	1.89	15.86		THA_BIFA	3.79	6.5	1.97	14.97		STE_PART	5.3	6.84	2.66	13.87		ACA_BAHI	1.56	2.07	0.79	10.46		HAL_BIVI	3.25	6.12	1.34	20.22		HAL_BIVI	3.28	6.47	1.22	24.04		HAL_BIVI	3.47	9.59	2.02	30.73		ANI_VIRG	2.69
THA_BIFA	2.37	3.92	0.91	12.37		ACA_BAHI	2.43	3.55	1.42	9.16		STE_PART	3.8	6.5	2.38	14.96		THA_BIFA	5.04	6.33	2.21	12.84		HAE_SPE_	2.38	1.96	0.29	9.91		ACA_BAHI	1.81	3.38	1.58	11.15		STE_PART	2.31	3.11	1.04	11.54		STE_VARI	1.64	3.61	1.17	11.57		HAL_BIVI	1.9
ACA_BAHI	1.85	3.46	1.11	10.9		HAL_BIVI	1.86	3.25	1.39	8.37		ACA_BAHI	2.33	3.81	1.67	8.77		SPA_AURO	2.69	3.68	2.75	7.46		HAL_BIVI	1.3	1.92	0.61	9.67		HAE_SPE_	5.1	3.1	0.56	10.25		HAE_SPE_	4.59	2.27	0.45	8.42		HAE_AURO	3.56	3.51	0.48	11.27		STE_VARI	1.76
CAN_ROST	1.19	2.81	1.28	8.85		SPA_AURO	2.1	3.12	1.62	8.04		HAL_BIVI	2.05	3.2	1.22	7.36		ACA_BAHI	2.37	3	1.76	6.08		THA_BIFA	1.38	1.4	0.5	7.06		ABU_SAXA	2.39	2.66	1.07	8.77		ACA_CHIR	1.71	2.03	0.64	7.53		ACA_CHIR	1.36	2	0.54	6.41		ACA_CHIR	1.57
SPA_AURO	1.28	1.86	0.73	5.88		ACA_CHIR	1.74	2.45	1.04	6.31		SPA_AURO	1.87	2.71	1.32	6.25		HAL_GARN	2.13	2.51	2.28	5.09		PSE_MACU	0.97	1.18	0.66	5.96		CAN_ROST	0.98	1.85	1	6.11		ACA_BAHI	1.44	1.74	0.81	6.45		STE_LEUC	1.08	1.76	0.62	5.63		HAE_AURO	3.33
HAE_PLUM	1.25	1.76	0.74	5.53		CAN_ROST	1.23	2.13	1.6	5.47		HAL_MACU	1.61	2.22	1.05	5.1		COR_PERS	3.94	2.41	0.68	4.89		CAR_RUBE	0.95	1.17	0.56	5.89		THA_BIFA	1.9	1.8	0.78	5.94		ANI_VIRG	0.98	1.53	1	5.69		ANI_VIRG	1.56	1.63	0.51	5.21		DIP_HOLB	1.48
ACA_CHIR	1.1	1.46	0.59	4.61		STE_PART	2.14	2.03	0.78	5.23		SCA_ISER	1.71	1.86	0.78	4.29		HAL_BIVI	1.9	2.26	1.38	4.59		CAN_ROST	0.77	0.86	0.62	4.36		ACA_CHIR	1.35	1.78	0.8	5.88		STE_VARI	1.33	1.48	0.81	5.51		HAE_PLUM	0.81	1.55	0.76	4.96		STE_LEUC	1.37
PSE_MACU	0.86	1.3	0.73	4.11		HAE_PLUM	1.52	1.77	1.03	4.56		ACA_CHIR	1.48	1.78	0.79	4.1		ACA_COER	1.64	1.67	1.4	3.39		BAL_CAPR	0.73	0.85	0.48	4.27		LUT_SYNA	1.19	1.15	0.73	3.81		CAN_ROST	1.01	1.3	0.85	4.82		LUT_SYNA	0.68	1.52	0.88	4.87		HAE_SPE_	2.75
HAL_MACU	0.96	1.29	0.58	4.06		HAL_MACU	1.35	1.26	0.7	3.25		HAL_GARN	1.37	1.74	1.04	4.01		CAN_ROST	1.31	1.63	1.73	3.3		HAL_MACU	0.73	0.65	0.47	3.29		HAL_MACU	0.86	1.14	0.69	3.75		THA_BIFA	1.4	1.25	0.61	4.63		ACA_BAHI	1.08	0.96	0.48	3.09		HAE_PLUM	1.22
HAE_SPE_	1.29	1.21	0.35	3.82		ACA_COER	1.25	1.25	0.95	3.23		CAN_ROST	1.24	1.73	1.16	3.98		SCA_ISER	1.66	1.53	1.12	3.1		ABU_SAXA	1.32	0.62	0.29	3.11		PAR_MARM	0.74	0.87	0.71	2.87		HAE_AURO	2.36	0.75	0.28	2.77		HAE_SPE_	2.39	0.95	0.32	3.05		LAB_NUCH	0.6
OCY_CHRY	0.66	0.94	0.58	2.96		HAE_AURO	2.64	0.97	0.35	2.5		STE_VARI	0.88	1.07	0.91	2.46		HAE_FLAV	2.32	1.46	0.79	2.95		HAE_PLUM	0.99	0.61	0.36	3.08		STE_PART	1.19	0.85	0.53	2.8		ABU_SAXA	1.21	0.74	0.38	2.75		DIP_HOLB	0.8	0.65	0.4	2.07		PAR_MARM	0.67
STE_PART	0.93	0.83	0.46	2.62		HAE_FLAV	1.74	0.94	0.51	2.43		PSE_MACU	0.77	0.9	0.73	2.08		HAL_MACU	1.71	1.42	0.94	2.87		STE_VARI	0.71	0.6	0.49	3.05		STE_VARI	0.83	0.75	0.57	2.47		HAE_FLAV	1.51	0.4	0.27	1.49		PAR_ACUM	0.48	0.56	0.43	1.79		THA_BIFA	0.7
STE_VARI	0.53	0.62	0.51	1.95		SPA_VIRI	0.88	0.83	0.76	2.13		ACA_COER	0.85	0.75	0.62	1.73		STE_VARI	1.03	1.1	1.11	2.24		SPA_ATOM	0.47	0.5	0.32	2.52		XYR_SPLE	0.45	0.62	0.41	2.04		STE_LEUC	0.59	0.37	0.39	1.36		THA_BIFA	0.89	0.5	0.25	1.59		ACA_BAHI	0.81
POM_ARCU	0.45	0.51	0.46	1.62		PSE_MACU	0.64	0.65	0.66	1.68		OCY_CHRY	0.83	0.64	0.52	1.48		SPA_VIRI	1.12	1.02	1.03	2.07		ANI_VIRG	0.76	0.45	0.36	2.26		CAR_CRYS	0.81	0.59	0.36	1.94		PAR_MARM	0.5	0.33	0.41	1.22		LAB_NUCH	0.32	0.4	0.42	1.27		LUT_GRIS	0.46
BAL_CAPR	0.42	0.5	0.4	1.57		STE_VARI	0.8	0.64	0.65	1.66		CHA_SEDE	0.61	0.64	0.57	1.46		OCY_CHRY	1.2	0.98	0.91	2		PAR_ACUM	0.56	0.4	0.4	2		SCA_ISER	0.94	0.57	0.25	1.89		POM_PARU	0.33	0.31	0.38	1.14		HAL_MACU	0.32	0.3	0.34	0.95		HAE_FLAV	0.59
SCA_ISER	0.62	0.4	0.29	1.26		OCY_CHRY	0.67	0.54	0.54	1.4		POM_ARCU	0.56	0.56	0.56	1.29		HAE_PLUM	1.23	0.97	0.78	1.97		STE_HISP	0.33	0.39	0.4	1.98		CAR_RUBE	0.69	0.35	0.31	1.16		PSE_MACU	0.5	0.31	0.31	1.14		PAR_MARM	0.35	0.24	0.25	0.77		CAN_ROST	0.39
ACA_COER	0.48	0.35	0.36	1.09		HAL_GARN	0.77	0.53	0.47	1.36		SPA_VIRI	0.68	0.55	0.54	1.27		SER_TIGR	0.73	0.83	0.96	1.69		ACA_QUAD	0.28	0.39	0.35	1.96		PSE_MACU	0.75	0.35	0.4	1.16		SPA_AURO	0.4	0.27	0.4	0.99		CAN_ROST	0.29	0.24	0.34	0.76		HAE_PARR	0.49
LAC_MAXI	0.3	0.24	0.3	0.76		HAE_SCIU	0.89	0.51	0.47	1.32		SER_TIGR	0.54	0.55	0.62	1.26		SCA_TAEN	1.07	0.8	0.74	1.63		ACA_CHIR	0.43	0.36	0.34	1.84		HAE_AURO	1.81	0.3	0.23	0.99		CRY_ROSE	0.51	0.26	0.21	0.95		CAR_CRYS	0.69	0.2	0.25	0.63		ODO_DENT	0.66
SPA_ATOM	0.31	0.17	0.22	0.54		HAE_SPE_	0.97	0.5	0.25	1.3		SCA_TAEN	0.69	0.49	0.44	1.13		ACA_CHIR	1.16	0.8	0.59	1.63		SCA_ISER	0.71	0.35	0.21	1.75		ANI_VIRG	0.88	0.29	0.32	0.97		SCA_ISER	0.44	0.21	0.26	0.77		ABU_SAXA	0.35	0.17	0.26	0.53		ABU_SAXA	0.57
COR_GLAU	0.3	0.17	0.23	0.53		SPA_ATOM	0.6	0.49	0.41	1.27		HAE_PLUM	0.65	0.47	0.52	1.09		CHA_SEDE	0.8	0.7	0.75	1.42		HAE_SCIU	0.93	0.33	0.27	1.68		PAR_ACUM	0.29	0.21	0.34	0.68		CAR_RUBE	0.7	0.19	0.23	0.71		STE_ADUS	0.25	0.12	0.18	0.4		MAL_TRIA	0.32
HAE_AURO	0.63	0.16	0.15	0.52		COR_PERS	1.26	0.48	0.3	1.25		COR_PERS	1.07	0.37	0.23	0.85		PSE_MACU	0.67	0.6	0.74	1.21		DIO_HOLO	0.23	0.27	0.28	1.37		STE_LEUC	0.46	0.15	0.26	0.51		CAR_CRYS	0.51	0.15	0.13	0.55		CAR_RUBE	0.42	0.11	0.18	0.35		SPA_RUBR	0.38
SPA_VIRI	0.3	0.16	0.25	0.5		POM_ARCU	0.51	0.46	0.53	1.18		BOD_RUFU	0.38	0.28	0.46	0.64		ANI_VIRG	0.79	0.53	0.67	1.07		CAN_PULL	0.26	0.2	0.28	1		SPA_AURO	0.23	0.13	0.26	0.42		ACA_QUAD	0.19	0.14	0.18	0.53		OCY_CHRY	0.28	0.1	0.17	0.33		PSE_MACU	0.32
PAR_MARM	0.21	0.16	0.24	0.49		SCA_ISER	0.89	0.45	0.39	1.15		ANI_VIRG	0.48	0.26	0.36	0.6		BOD_RUFU	0.6	0.49	0.77	0.98		LUT_GRIS	0.42	0.18	0.23	0.93		MAL_TRIA	0.25	0.12	0.24	0.4		ACA_COER	0.35	0.11	0.23	0.42		PSE_MACU	0.24	0.1	0.18	0.33		LUT_SYNA	0.34
CRY_ROSE	0.31	0.15	0.17	0.48		STE_LEUC	0.5	0.36	0.46	0.92		COR_GLAU	0.45	0.26	0.3	0.6		CHA_CAPI	0.61	0.48	0.68	0.97		HAE_FLAV	0.6	0.17	0.18	0.87		CHR_SCOT	0.37	0.12	0.14	0.4		SPA_ATOM	0.22	0.1	0.17	0.35		LUT_ANAL	0.17	0.04	0.1	0.14		ANI_SURI	0.38
STE_LEUC	0.25	0.15	0.23	0.47		ANI_VIRG	0.61	0.32	0.43	0.84		LAC_MAXI	0.35	0.25	0.37	0.58		POM_ARCU	0.58	0.46	0.67	0.94		PAR_MARM	0.28	0.16	0.24	0.79		HAE_FLAV	2.28	0.11	0.11	0.35		DIP_ARGE	0.25	0.09	0.23	0.35		MAL_MACR	0.1	0.04	0.1	0.13		POM_PARU	0.29
SPH_SPEN	0.2	0.15	0.2	0.47		ABU_SAXA	0.79	0.26	0.29	0.68		BAL_CAPR	0.44	0.25	0.34	0.58		HYP_UNIC	0.6	0.44	0.68	0.9		STE_PART	0.27	0.15	0.25	0.74		BAL_CAPR	0.42	0.1	0.19	0.32		BAL_CAPR	0.23	0.09	0.24	0.33		CHA_OCEL	0.14	0.03	0.1	0.11		PAR_ACUM	0.37
HAL_GARN	0.32	0.14	0.2	0.44		ELA_OCEA	0.34	0.24	0.32	0.62		HAE_FLAV	0.76	0.24	0.26	0.55		CEP_CRUE	0.49	0.39	0.66	0.78		SPH_SPEN	0.17	0.13	0.21	0.67		POM_PARU	0.19	0.1	0.2	0.32		LUT_SYNA	0.33	0.09	0.18	0.32		XYR_SPLE	0.15	0.03	0.1	0.1		OCY_CHRY	0.29
CAR_RUBE	0.31	0.13	0.2	0.42		MAL_TRIA	0.3	0.2	0.33	0.52		STE_LEUC	0.44	0.24	0.35	0.54		SPA_ATOM	0.66	0.37	0.43	0.75		SPA_AURO	0.27	0.13	0.17	0.66		HAE_MELA	0.53	0.1	0.17	0.32		LUT_ANAL	0.25	0.08	0.19	0.29								SER_SUBL	0.32
HAE_FLAV	0.53	0.13	0.16	0.41		BAL_CAPR	0.32	0.16	0.25	0.42		SPA_ATOM	0.37	0.23	0.33	0.53		ABU_SAXA	0.87	0.36	0.42	0.73		HAE_AURO	0.7	0.12	0.17	0.63		HAE_SCIU	1.64	0.09	0.18	0.28		HOL_TRIC	0.19	0.08	0.24	0.29								DEC_MACA	0.74
POM_PARU	0.21	0.13	0.22	0.4		SCA_TAEN	0.37	0.15	0.3	0.39		POM_PARU	0.33	0.22	0.35	0.5		HAE_SCIU	0.72	0.3	0.47	0.62		DEC_PUNC	0.91	0.11	0.05	0.57		HAE_PLUM	0.54	0.08	0.18	0.26		PTE_CALL	0.24	0.08	0.13	0.28								CAL_CALA	0.21
MAL_TRIA	0.21	0.13	0.23	0.4		CAR_RUBE	0.39	0.15	0.29	0.38		HYP_UNIC	0.35	0.21	0.39	0.48		STE_LEUC	0.5	0.27	0.48	0.56		OCY_CHRY	0.38	0.08	0.17	0.43		CHL_CHRY	0.72	0.07	0.08	0.24		PAR_ACUM	0.15	0.05	0.18	0.2								CAR_CRYS	0.22
HAE_SCIU	0.3	0.12	0.18	0.37		PAR_ACUM	0.25	0.13	0.22	0.33		CHA_CAPI	0.35	0.2	0.32	0.46		LAC_MAXI	0.41	0.26	0.41	0.52		STE_LEUC	0.21	0.08	0.18	0.39		CAR_BART	0.2	0.04	0.14	0.15		HAE_SCIU	0.2	0.05	0.17	0.19								DEC_PUNC	0.8
PAR_ACUM	0.21	0.11	0.2	0.36		HAE_CARB	0.46	0.12	0.25	0.32		CAR_RUBE	0.54	0.2	0.28	0.45		CHA_OCEL	0.42	0.22	0.36	0.45		ALU_SCRI	0.15	0.06	0.14	0.31		HAL_RADI	0.23	0.04	0.18	0.13		LUT_GRIS	0.32	0.05	0.12	0.19								XYR_SPLE	0.2
ANI_VIRG	0.29	0.11	0.2	0.34		HAL_POEY	0.25	0.11	0.24	0.29		CRY_ROSE	0.39	0.13	0.19	0.3		HOL_TRIC	0.36	0.21	0.44	0.42		HAL_GARN	0.19	0.06	0.14	0.29		HAL_POEY	0.22	0.04	0.14	0.13		CHA_OCEL	0.16	0.04	0.18	0.16								CAR_RUBE	0.33
ELA_OCEA	0.19	0.09	0.19	0.27		POM_PARU	0.24	0.11	0.26	0.29		CEP_CRUE	0.27	0.13	0.3	0.29		COR_GLAU	0.45	0.16	0.25	0.32		LUT_ANAL	0.15	0.06	0.14	0.29								BOD_RUFU	0.24	0.04	0.19	0.14								LUT_ANAL	0.12
DIP_FORM	0.15	0.07	0.12	0.23		LAC_MAXI	0.21	0.11	0.24	0.28		HAE_SCIU	0.35	0.12	0.28	0.28		ELA_OCEA	0.38	0.15	0.31	0.3		POM_PARU	0.15	0.05	0.18	0.27								XYR_SPLE	0.11	0.04	0.13	0.14								CAN_PULL	0.13
XYR_SPLE	0.15	0.07	0.1	0.21		SPA_RADI	0.3	0.08	0.18	0.22		ELA_OCEA	0.25	0.09	0.21	0.21		STE_ADUS	0.38	0.15	0.32	0.3		CAL_PENN	0.18	0.05	0.15	0.27								HAE_PLUM	0.31	0.03	0.11	0.12								KYP_SECT	0.21
SER_BALD	0.16	0.06	0.14	0.18		CHA_SEDE	0.2	0.08	0.2	0.21		CHA_OCEL	0.21	0.08	0.18	0.19		POM_PARU	0.29	0.14	0.33	0.28		URO_JAMA	0.11	0.05	0.12	0.27								GER_CINE	0.13	0.03	0.13	0.1								STE_PART	0.17
SCA_TAEN	0.18	0.06	0.11	0.18		LUT_GRIS	0.37	0.08	0.19	0.21		HOL_TRIC	0.19	0.07	0.2	0.16		CHR_MULT	0.92	0.14	0.19	0.28		LAC_TRIQ	0.11	0.05	0.12	0.26								HAL_POEY	0.16	0.02	0.13	0.09								COR_GLAU	0.18
SPA_CHRY	0.19	0.05	0.13	0.14		BOD_RUFU	0.21	0.07	0.26	0.18		ABU_SAXA	0.37	0.07	0.15	0.15		HAE_AURO	0.9	0.12	0.13	0.24		SPA_RADI	0.28	0.05	0.11	0.23								HAE_PARR	0.24	0.02	0.13	0.09								PAR_UMBR	0.2
HAL_POEY	0.12	0.04	0.12	0.13		STE_ADUS	0.38	0.06	0.16	0.16		CAL_CALA	0.22	0.06	0.17	0.14		HOL_CILI	0.23	0.11	0.3	0.22		HAE_CARB	0.22	0.05	0.11	0.23																				BAL_CAPR	0.12
LUT_ANAL	0.09	0.04	0.09	0.13		SPA_RUBR	0.15	0.06	0.18	0.15		MAL_TRIA	0.15	0.06	0.17	0.14		CHR_CYAN	0.37	0.1	0.27	0.2		SPA_CHRY	0.14	0.04	0.15	0.22
URO_JAMA	0.09	0.04	0.12	0.12		CHA_OCEL	0.2	0.05	0.17	0.14		SER_BALD	0.13	0.05	0.16	0.11		BAL_CAPR	0.24	0.09	0.22	0.18		HAE_STRI	0.27	0.04	0.11	0.2
CAR_CRYS	0.18	0.04	0.09	0.12		HAE_MELA	0.21	0.05	0.11	0.14		HAE_SPE_	0.42	0.05	0.08	0.11		CAN_PULL	0.22	0.07	0.24	0.14		ACA_COER	0.15	0.04	0.15	0.18
SPA_RUBR	0.16	0.04	0.12	0.12		SER_TIGR	0.14	0.04	0.13	0.12		HOL_CILI	0.14	0.04	0.17	0.09		GNA_THOM	0.22	0.06	0.22	0.13		CAR_CRYS	0.31	0.03	0.11	0.17
DIO_HOLO	0.09	0.04	0.11	0.11		HAL_RADI	0.13	0.04	0.17	0.12		PTE_CALL	0.19	0.03	0.09	0.07		CRY_ROSE	0.35	0.06	0.15	0.12		AUL_MACU	0.11	0.03	0.11	0.16
CHA_SEDE	0.11	0.03	0.11	0.1		DIO_HOLO	0.13	0.04	0.17	0.11		SPA_RUBR	0.17	0.03	0.12	0.07		HOL_BERM	0.19	0.05	0.21	0.09		LUT_SYNA	0.2	0.03	0.11	0.14
CHA_OCEL	0.11	0.03	0.11	0.1		COR_GLAU	0.19	0.04	0.13	0.11		LUT_GRIS	0.2	0.03	0.12	0.07		CAR_RUBE	0.24	0.05	0.19	0.09		HAE_MELA	0.24	0.02	0.07	0.12
LUT_GRIS	0.15	0.03	0.09	0.09		KYP_SECT	0.28	0.04	0.13	0.1		LUT_ANAL	0.11	0.03	0.13	0.07		LUT_GRIS	0.3	0.03	0.12	0.07		STE_ADUS	0.09	0.02	0.11	0.11
ABU_SAXA	0.25	0.03	0.08	0.09		STE_PLAN	0.23	0.04	0.15	0.1		EPI_MORI	0.12	0.03	0.14	0.07		HAE_SPE_	0.34	0.03	0.08	0.06		CAR_BART	0.15	0.02	0.08	0.11
PTE_CALL	0.1	0.03	0.09	0.08		LUT_ANAL	0.13	0.04	0.14	0.09		CAN_PULL	0.12	0.03	0.12	0.06		HAE_CARB	0.22	0.03	0.15	0.06		SER_RIVO	0.13	0.02	0.08	0.1
						CRY_ROSE	0.24	0.03	0.12	0.09
						HAE_CHRY	0.34	0.03	0.11	0.08
						HOL_CILI	0.12	0.03	0.14	0.08
						COR_DICR	0.11	0.03	0.11	0.08
						SER_BALD	0.11	0.03	0.12	0.07
						SPA_CHRY	0.13	0.03	0.13	0.07
						CAR_CRYS	0.16	0.02	0.12	0.06
[truncated: 3 more columns]

## Sheet: Deep Assemblage SIMPERs
DBMHBH	Average similarity: 51.97					DBMCRL	Average similarity: 44.21					DBMCRH	Average similarity: 48.43					DDFCRL	Average similarity: 40.49					DDFCRH	Average similarity: 44.99					DSPHBL	Average similarity: 44.43					DSPCRL	Average similarity: 42.83					DSPCRH	Average similarity: 43.40					DNPHBL	Average similarity: 24.13
Species	Av.Abund	Av.Sim	Sim/SD	Contrib%		Species	Av.Abund	Av.Sim	Sim/SD	Contrib%		Species	Av.Abund	Av.Sim	Sim/SD	Contrib%		Species	Av.Abund	Av.Sim	Sim/SD	Contrib%		Species	Av.Abund	Av.Sim	Sim/SD	Contrib%		Species	Av.Abund	Av.Sim	Sim/SD	Contrib%		Species	Av.Abund	Av.Sim	Sim/SD	Contrib%		Species	Av.Abund	Av.Sim	Sim/SD	Contrib%		Species	Av.Abund
STE_PART	5.31	9.45	5.4	18.18		STE_PART	5.23	8.33	2.59	18.84		STE_PART	6.38	9.51	3.64	19.64		STE_PART	6.01	8.92	2.3	22.04		STE_PART	6.69	9.5	2.96	21.12		THA_BIFA	4.78	7.41	4.2	16.67		STE_PART	5.85	9.78	3.12	22.84		STE_PART	7.18	7.34	3.09	16.92		HAL_BIVI	1.39
ACA_CHIR	2.34	4.01	3.46	7.71		THA_BIFA	4.04	6.25	2.24	14.14		THA_BIFA	4.66	6.32	2.29	13.05		THA_BIFA	3.93	4.62	1.38	11.41		THA_BIFA	4.5	5.58	2.19	12.4		STE_PART	5.09	7.39	3.04	16.64		THA_BIFA	3.93	5.29	1.52	12.36		THA_BIFA	6.17	5.85	2.31	13.49		STE_PART	1.84
HAL_GARN	2.26	3.76	4.85	7.23		HAL_GARN	2.58	3.73	1.58	8.45		HAL_GARN	2.76	3.88	2.27	8.01		HAL_GARN	2.67	3.27	1.27	8.07		HAL_GARN	2.85	3.47	2.03	7.72		CAN_ROST	2.46	4.18	2.99	9.42		HAL_GARN	2.65	4.12	1.83	9.62		HAL_GARN	3.16	3.19	1.85	7.35		SPA_ATOM	1.19
THA_BIFA	2.68	3.58	1.48	6.9		ACA_BAHI	2.12	3.05	1.41	6.9		SPA_AURO	2.5	3.26	1.94	6.72		CAN_ROST	2.03	3.19	1.8	7.88		SPA_AURO	2.38	2.97	1.87	6.6		BAL_CAPR	2.04	2.68	1.39	6.04		CAN_ROST	2.28	3.9	2.34	9.1		COR_PERS	5.08	3	0.75	6.91		XYR_SPLE	1.02
CAN_ROST	1.96	3.05	1.93	5.86		CAN_ROST	1.78	2.72	1.89	6.16		CAN_ROST	1.76	2.39	1.96	4.93		ACA_BAHI	1.99	2.55	1.2	6.3		ACA_BAHI	2.31	2.9	1.43	6.45		ACA_CHIR	1.85	2.39	1.41	5.39		ACA_BAHI	1.99	2.27	1.13	5.3		SPA_AURO	2.53	2.23	1.66	5.15		THA_BIFA	1.67
CHA_SEDE	1.74	2.83	4.39	5.45		SPA_AURO	1.72	2.23	1.26	5.03		ACA_BAHI	2.08	2.26	1.13	4.66		SPA_AURO	1.97	2.42	1.39	5.97		CAN_ROST	1.94	2.53	1.74	5.63		ACA_BAHI	2	2.27	1.19	5.11		CHA_SEDE	1.26	2.05	1.6	4.78		CAN_ROST	2.04	2.15	2.01	4.96		BAL_CAPR	0.9
COR_PERS	3.73	2.69	0.63	5.18		ACA_CHIR	1.71	1.99	0.95	4.51		COR_PERS	3.41	2.21	0.63	4.55		ACA_CHIR	1.33	1.55	0.81	3.84		COR_PERS	3.2	1.82	0.54	4.05		HAL_GARN	2.18	2.11	1	4.75		ACA_CHIR	1.39	1.68	0.98	3.93		ACA_BAHI	1.94	1.5	0.99	3.45		CAN_ROST	0.79
HOL_TRIC	1.38	2.49	2.96	4.79		CHA_SEDE	1.18	1.82	1.44	4.11		CHA_SEDE	1.38	2.05	2.17	4.24		CHA_SEDE	1.13	1.45	1.07	3.59		CHA_SEDE	1.26	1.82	1.89	4.04		CHA_SEDE	1.39	1.94	2.06	4.36		SPA_AURO	1.31	1.51	0.95	3.52		ACA_COER	1.48	1.23	1.25	2.84		ACA_CHIR	0.97
LAC_MAXI	1.27	1.75	1.55	3.37		SER_TIGR	0.89	1.22	1.04	2.76		ACA_CHIR	1.87	2.03	1.02	4.19		ACA_COER	1.16	1.14	0.92	2.81		ACA_COER	1.26	1.41	1.25	3.14		HAL_BIVI	1.62	1.71	0.9	3.85		HOL_TRIC	1.01	1.34	1.19	3.12		CHA_SEDE	1.13	1.11	1.28	2.56		ACA_BAHI	0.83
ACA_COER	1.1	1.7	3.28	3.27		HOL_TRIC	0.88	1.08	0.97	2.43		HOL_TRIC	0.99	1.21	1.26	2.5		SER_TIGR	0.91	1.1	1	2.72		ACA_CHIR	1.37	1.37	0.91	3.06		HOL_TRIC	1.3	1.62	1.2	3.66		ACA_COER	1.09	1.07	0.74	2.5		CHR_CYAN	2.02	1.09	0.73	2.52		HAL_GARN	1.06
ACA_BAHI	1.43	1.69	1.16	3.25		HAL_BIVI	1.05	1	0.58	2.25		ACA_COER	1.17	1.2	1.02	2.47		ANI_VIRG	0.89	0.69	0.7	1.71		CHR_CYAN	1.68	0.98	0.63	2.18		PTE_VOLI	1.02	1.3	1.43	2.93		ANI_VIRG	0.81	0.87	0.83	2.03		CLE_PARR	3.05	1.07	0.52	2.47		CHR_ENCH	0.59
CHR_CYAN	1.72	1.55	0.83	2.98		ACA_COER	0.96	0.88	0.71	2		CHR_CYAN	1.54	1.04	0.66	2.15		HOL_TRIC	0.72	0.68	0.74	1.69		HOL_TRIC	0.83	0.84	0.86	1.86		CEN_ARGI	1.03	0.9	0.78	2.02		CAR_RUBE	0.7	0.58	0.53	1.36		SPA_ATOM	1.33	0.97	0.84	2.24		LUT_ANAL	0.36
CHA_OCEL	0.95	1.46	1.28	2.8		POM_ARCU	0.74	0.88	0.79	2		SER_TIGR	0.67	0.73	0.87	1.51		POM_ARCU	0.59	0.64	0.76	1.59		SER_TIGR	0.76	0.72	0.83	1.59		COR_PERS	2.17	0.79	0.34	1.78		SPA_ATOM	0.66	0.47	0.51	1.1		HOL_TRIC	1.04	0.93	1.21	2.15		CRY_ROSE	0.53
BOD_RUFU	0.89	1.17	0.98	2.24		LAC_MAXI	0.76	0.74	0.69	1.67		SPA_ATOM	0.89	0.65	0.57	1.35		SCA_ISER	0.91	0.63	0.54	1.56		ANI_VIRG	0.87	0.7	0.76	1.55		ACA_COER	0.95	0.78	0.77	1.76		CHA_OCEL	0.52	0.43	0.51	1		ANI_VIRG	1.25	0.88	1.18	2.03		ANI_VIRG	0.56
SPA_AURO	1.05	1.1	0.76	2.12		SCA_ISER	0.98	0.62	0.49	1.39		SCA_TAEN	0.84	0.64	0.66	1.32		HAL_MACU	0.9	0.62	0.46	1.53		PSE_MACU	0.81	0.62	0.66	1.38		CHR_INSO	1.06	0.55	0.52	1.23		CHR_INSO	0.8	0.4	0.37	0.94		ACA_CHIR	1.21	0.85	0.74	1.95		HAE_SPE_	0.63
CHR_INSO	1.37	0.94	0.68	1.82		BAL_CAPR	0.73	0.59	0.51	1.34		POM_ARCU	0.66	0.64	0.74	1.32		SCA_TAEN	0.76	0.57	0.57	1.4		SCA_TAEN	0.82	0.59	0.67	1.32		CAR_CRYS	0.91	0.49	0.49	1.11		POM_ARCU	0.43	0.4	0.53	0.93		CHR_INSO	1.29	0.58	0.47	1.33		HAL_MACU	0.38
CEP_CRUE	0.65	0.92	1.32	1.77		COR_PERS	1.56	0.54	0.27	1.23		CHA_OCEL	0.62	0.55	0.63	1.14		COR_PERS	1.45	0.52	0.28	1.28		CHR_INSO	1.05	0.44	0.36	0.97		SER_BALD	0.46	0.42	0.5	0.95		CHR_CYAN	0.64	0.36	0.39	0.85		SPA_VIRI	0.83	0.57	0.74	1.31		SPA_AURO	0.31
HOL_ADSC	0.64	0.82	0.97	1.57		CHA_OCEL	0.55	0.48	0.53	1.09		LAC_MAXI	0.66	0.55	0.61	1.13		PSE_MACU	0.76	0.5	0.56	1.25		SPA_ATOM	0.74	0.41	0.42	0.9		CHA_OCEL	0.55	0.34	0.51	0.78		SPA_VIRI	0.52	0.35	0.46	0.82		SCA_TAEN	0.9	0.56	0.65	1.29		CAR_RUBE	0.24
SER_TIGR	0.67	0.7	0.76	1.34		HAL_MACU	0.57	0.39	0.38	0.89		SCA_ISER	0.84	0.52	0.56	1.07		SPA_VIRI	0.6	0.42	0.5	1.05		CHA_OCEL	0.52	0.41	0.53	0.9		ANI_VIRG	0.67	0.32	0.42	0.72		SER_TIGR	0.47	0.34	0.52	0.8		SCA_ISER	1.12	0.5	0.47	1.16		CAL_CALA	0.24
HOL_CILI	0.61	0.6	0.6	1.15		SER_TABA	0.46	0.39	0.48	0.88		ANI_VIRG	0.67	0.45	0.6	0.92		HAL_BIVI	0.73	0.4	0.33	0.98		POM_ARCU	0.52	0.4	0.57	0.89		LUT_ANAL	0.43	0.32	0.43	0.71		SER_BALD	0.4	0.31	0.44	0.72		SER_TIGR	0.64	0.48	0.78	1.11		CHA_SEDE	0.27
ANI_VIRG	0.6	0.51	0.57	0.99		POM_PARU	0.44	0.36	0.48	0.8		PSE_MACU	0.58	0.43	0.6	0.9		CHA_OCEL	0.5	0.36	0.46	0.89		HAL_MACU	0.7	0.39	0.37	0.86		POM_ARCU	0.41	0.3	0.44	0.69		POM_PARU	0.34	0.26	0.38	0.6		CHA_OCEL	0.68	0.47	0.66	1.08		POM_ARCU	0.25
POM_ARCU	0.56	0.5	0.59	0.96		SCA_TAEN	0.59	0.3	0.36	0.69		SPA_VIRI	0.57	0.4	0.58	0.84		BOD_RUFU	0.51	0.34	0.52	0.83		CLE_PARR	1.29	0.33	0.27	0.74		SPA_AURO	0.66	0.3	0.36	0.68		HAL_BIVI	0.59	0.24	0.28	0.56		BOD_RUFU	0.69	0.46	0.8	1.06		ACA_COER	0.32
CHR_MULT	0.96	0.49	0.32	0.94		SPA_ATOM	0.49	0.27	0.35	0.61		CEP_CRUE	0.5	0.4	0.62	0.82		CHR_CYAN	0.88	0.32	0.33	0.79		BOD_RUFU	0.53	0.32	0.56	0.71		HOL_CILI	0.4	0.23	0.44	0.53		COR_PERS	0.97	0.24	0.2	0.55		CAR_RUBE	1.03	0.42	0.57	0.97		SER_BALD	0.18
HOL_BERM	0.49	0.43	0.6	0.82		PSE_MACU	0.43	0.26	0.41	0.6		CHR_INSO	0.99	0.38	0.32	0.78		HAE_PLUM	0.66	0.21	0.34	0.51		SPA_VIRI	0.48	0.32	0.5	0.71		PTE_CALL	0.63	0.22	0.23	0.5		SCA_ISER	0.69	0.23	0.24	0.53		CHR_SCOT	1.21	0.37	0.42	0.85		PSE_MACU	0.29
POM_PARU	0.48	0.41	0.59	0.79		STE_VARI	0.42	0.25	0.37	0.56		BOD_RUFU	0.5	0.37	0.57	0.77		CEP_CRUE	0.38	0.19	0.4	0.46		CEP_CRUE	0.49	0.31	0.56	0.69		SPA_ATOM	0.52	0.2	0.3	0.45		ALU_SCRI	0.33	0.22	0.38	0.52		ALU_SCRI	0.52	0.32	0.56	0.73		PTE_CALL	0.22
HYP_UNIC	0.49	0.33	0.45	0.64		SPA_VIRI	0.48	0.25	0.36	0.56		HAL_MACU	0.59	0.31	0.38	0.64		ALU_SCRI	0.28	0.17	0.3	0.41		SCA_ISER	0.72	0.27	0.37	0.59		HAL_MACU	0.51	0.17	0.26	0.37		BAL_CAPR	0.47	0.19	0.26	0.44		POM_ARCU	0.51	0.31	0.62	0.72		OPI_AURI	0.25
PSE_MACU	0.55	0.33	0.44	0.63		LUT_ANAL	0.34	0.23	0.37	0.53		CRY_ROSE	0.6	0.29	0.34	0.6		SPA_ATOM	0.41	0.16	0.26	0.4		HAE_PLUM	0.62	0.25	0.42	0.56		HOL_ADSC	0.3	0.16	0.33	0.37		CEN_ARGI	0.44	0.19	0.27	0.44		CEP_CRUE	0.53	0.29	0.65	0.68		HOL_ADSC	0.19
HAE_PLUM	0.48	0.32	0.44	0.61		HAE_PLUM	0.5	0.23	0.34	0.52		CLE_PARR	1.12	0.29	0.27	0.6		OPI_AURI	0.32	0.15	0.23	0.38		CAR_RUBE	0.45	0.18	0.33	0.4		CAR_RUBE	0.29	0.15	0.33	0.34		ACA_POLY	0.29	0.19	0.36	0.43		PSE_MACU	0.71	0.27	0.53	0.63		CHR_INSO	0.35
SCA_TAEN	0.57	0.29	0.44	0.55		OPI_AURI	0.42	0.23	0.31	0.52		HAE_PLUM	0.53	0.23	0.37	0.47		CHR_INSO	0.47	0.15	0.23	0.38		POM_PARU	0.31	0.17	0.35	0.38		POM_PARU	0.28	0.14	0.33	0.33		PTE_VOLI	0.32	0.18	0.34	0.43		CHA_CAPI	0.48	0.23	0.45	0.52		CAL_PROR	0.17
STE_VARI	0.4	0.26	0.46	0.51		BOD_RUFU	0.39	0.22	0.4	0.5		HAL_BIVI	0.5	0.23	0.29	0.47		CAR_RUBE	0.49	0.14	0.25	0.35		SER_BALD	0.28	0.16	0.32	0.35		HAE_SPE_	0.93	0.14	0.16	0.32		BOD_RUFU	0.29	0.17	0.36	0.4		HAE_PLUM	0.77	0.22	0.42	0.5		COR_GLAU	0.2
PTE_VOLI	0.66	0.26	0.46	0.5		CHR_CYAN	0.68	0.21	0.28	0.47		POM_PARU	0.37	0.22	0.41	0.45		POM_PARU	0.27	0.12	0.29	0.31		CRY_ROSE	0.47	0.14	0.22	0.31		BOD_RUFU	0.29	0.14	0.32	0.32		HOL_ADSC	0.27	0.16	0.34	0.38		CHR_MULT	1.02	0.2	0.26	0.46		POM_PARU	0.19
LUT_ANAL	0.32	0.26	0.46	0.5		ANI_VIRG	0.41	0.19	0.33	0.43		STE_VARI	0.39	0.21	0.4	0.43		CLE_PARR	0.8	0.12	0.16	0.3		ACA_QUAD	0.25	0.13	0.33	0.29		EPI_MORI	0.31	0.14	0.33	0.31		COR_GLAU	0.36	0.16	0.28	0.36		HAL_BIVI	0.67	0.2	0.29	0.46		HAL_POEY	0.17
SCA_ISER	0.5	0.18	0.33	0.34		CAR_RUBE	0.45	0.15	0.26	0.34		BAL_CAPR	0.46	0.21	0.28	0.43		BAL_CAPR	0.38	0.12	0.22	0.29		CHR_SCOT	0.59	0.13	0.21	0.29		CHR_ENCH	0.31	0.13	0.33	0.3		CEP_CRUE	0.29	0.15	0.34	0.35		HAE_SPE_	1.11	0.19	0.21	0.45		HAL_CYAN	0.15
COR_GLAU	0.51	0.16	0.24	0.32		HOL_BERM	0.28	0.15	0.3	0.34		HOL_BERM	0.37	0.21	0.41	0.43		HYP_UNIC	0.27	0.11	0.3	0.27		HAL_BIVI	0.38	0.12	0.26	0.28		CEP_CRUE	0.26	0.13	0.33	0.29		PSE_MACU	0.26	0.15	0.3	0.34		OCY_CHRY	1.08	0.17	0.26	0.4		HAE_PLUM	0.23
SPA_VIRI	0.28	0.16	0.35	0.31		CEP_CRUE	0.26	0.14	0.32	0.31		LUT_ANAL	0.34	0.19	0.37	0.4		CRY_ROSE	0.34	0.11	0.17	0.26		CHR_MULT	0.58	0.11	0.19	0.24		ALU_SCRI	0.31	0.13	0.27	0.29		HAL_MACU	0.42	0.14	0.22	0.32		AUL_MACU	0.41	0.16	0.46	0.38		STE_VARI	0.2
SER_BALD	0.31	0.16	0.34	0.3		SER_TORT	0.36	0.13	0.21	0.28		HOL_CILI	0.33	0.18	0.38	0.36		SER_BALD	0.2	0.09	0.23	0.22		HAE_FLAV	0.89	0.11	0.18	0.24		GNA_THOM	0.27	0.12	0.27	0.28		EPI_MORI	0.23	0.13	0.31	0.31		COR_GLAU	0.52	0.16	0.3	0.36		HOL_BERM	0.18
BOD_PULC	0.31	0.11	0.24	0.21		HOL_CILI	0.29	0.12	0.28	0.27		HYP_UNIC	0.35	0.17	0.37	0.35		SER_TABA	0.28	0.09	0.2	0.21		HYP_UNIC	0.27	0.1	0.31	0.22		CRY_ROSE	0.41	0.11	0.22	0.26		CRY_ROSE	0.36	0.13	0.2	0.3		HAE_FLAV	1.17	0.15	0.23	0.34		CHA_OCEL	0.15
CAR_RUBE	0.27	0.1	0.24	0.18		COR_GLAU	0.36	0.11	0.21	0.25		COR_GLAU	0.33	0.12	0.23	0.25		ACA_POLY	0.2	0.08	0.27	0.2		HOL_ADSC	0.25	0.09	0.28	0.21		SPH_SPEN	0.23	0.11	0.27	0.25		CHR_ENCH	0.3	0.12	0.23	0.29		ACA_POLY	0.28	0.14	0.37	0.32		MAL_PLUM	0.11
						CAL_CALA	0.22	0.08	0.21	0.19		SER_TABA	0.24	0.11	0.27	0.22		CHR_MULT	0.63	0.08	0.15	0.19		LAC_TRIQ	0.23	0.09	0.27	0.21		GYM_MORI	0.2	0.1	0.27	0.22		GNA_THOM	0.31	0.12	0.26	0.29		HOL_CILI	0.36	0.14	0.35	0.32		CEN_ARGI	0.18
						HOL_ADSC	0.23	0.08	0.23	0.19		CAR_RUBE	0.35	0.11	0.24	0.22		HOL_ADSC	0.2	0.07	0.2	0.18		OCY_CHRY	0.4	0.09	0.22	0.2		OPI_AURI	0.31	0.09	0.22	0.2		SCA_TAEN	0.36	0.11	0.24	0.26		STE_VARI	0.39	0.13	0.37	0.31		HOL_CILI	0.13
						PTE_CALL	0.28	0.08	0.18	0.18		CHA_CAPI	0.28	0.1	0.24	0.21		EPI_MORI	0.19	0.07	0.22	0.18		SER_TORT	0.59	0.08	0.14	0.19		CHR_SCOT	0.38	0.07	0.17	0.17		HOL_CILI	0.27	0.1	0.27	0.24		CAN_PULL	0.31	0.13	0.38	0.31		HOL_TRIC	0.14
						SER_BALD	0.17	0.08	0.2	0.18		GNA_THOM	0.24	0.09	0.24	0.18		STE_VARI	0.29	0.07	0.23	0.17		CAN_PULL	0.22	0.08	0.26	0.18		PRI_AREN	0.34	0.07	0.22	0.16		LUT_ANAL	0.21	0.1	0.25	0.23		ABU_SAXA	0.92	0.13	0.25	0.31		CAL_PENN	0.1
						STE_LEUC	0.25	0.08	0.2	0.18		HOL_ADSC	0.22	0.09	0.25	0.18		HAE_SPE_	0.77	0.07	0.1	0.16		SPH_SPEN	0.19	0.07	0.22	0.16		SER_TIGR	0.18	0.07	0.22	0.15		STE_VARI	0.21	0.09	0.25	0.22		HAL_MACU	0.53	0.12	0.27	0.29		BOD_RUFU	0.13
						SPH_SPEN	0.2	0.08	0.2	0.17		PTE_VOLI	0.22	0.08	0.25	0.16		HAE_SCIU	0.46	0.07	0.15	0.16		ABU_SAXA	0.49	0.07	0.17	0.15		HET_CRUE	0.24	0.07	0.21	0.15		AUL_MACU	0.23	0.09	0.23	0.21		POM_PARU	0.32	0.11	0.31	0.25		PTE_HELE	0.1
						CRY_ROSE	0.33	0.07	0.14	0.16		OPI_AURI	0.23	0.07	0.18	0.14		OCY_CHRY	0.36	0.06	0.17	0.16		ELA_OCEA	0.25	0.07	0.19	0.15		CAL_CALA	0.28	0.07	0.22	0.15		CHR_SCOT	0.4	0.09	0.16	0.21		ACA_QUAD	0.27	0.1	0.3	0.24		CAR_CRYS	0.08
						CHR_INSO	0.36	0.07	0.17	0.15		ALU_SCRI	0.2	0.06	0.22	0.13		CHR_SCOT	0.43	0.06	0.16	0.15		STE_VARI	0.25	0.07	0.22	0.15		XYR_SPLE	0.23	0.06	0.17	0.14		CAN_PULL	0.21	0.09	0.25	0.2		LAC_TRIQ	0.28	0.1	0.31	0.23		HAE_AURO	0.27
						CAR_CRYS	0.22	0.05	0.12	0.11		SER_BALD	0.18	0.06	0.21	0.13		HOL_CILI	0.17	0.06	0.2	0.15		HAE_SPE_	0.47	0.07	0.12	0.15		ACA_POLY	0.2	0.06	0.22	0.13		PTE_CALL	0.27	0.09	0.18	0.2		HYP_UNIC	0.38	0.1	0.31	0.22		ACA_QUAD	0.07
						CLE_PARR	0.47	0.05	0.11	0.1		CHR_SCOT	0.32	0.06	0.15	0.12		HAE_FLAV	0.69	0.05	0.1	0.12		ALU_SCRI	0.2	0.07	0.22	0.15		HAE_STRI	0.55	0.06	0.11	0.13		LAC_TRIQ	0.21	0.09	0.23	0.2		SER_BALD	0.24	0.09	0.29	0.21		SCA_ISER	0.14
						HAL_CYAN	0.14	0.05	0.17	0.1		SPA_RUBR	0.2	0.06	0.21	0.12		PTE_VOLI	0.15	0.04	0.17	0.11		LAC_MAXI	0.18	0.06	0.22	0.13		HAE_AURO	0.31	0.05	0.11	0.12		HOL_BERM	0.22	0.08	0.23	0.19		GNA_THOM	0.34	0.09	0.26	0.2		STE_LEUC	0.09
						CAN_PULL	0.13	0.04	0.17	0.09		CHR_MULT	0.39	0.05	0.12	0.1		LAC_TRIQ	0.16	0.04	0.18	0.1		HAE_SCIU	0.33	0.06	0.19	0.12		CAN_PULL	0.16	0.05	0.17	0.12		HAE_SPE_	0.33	0.08	0.15	0.19		HOL_BERM	0.24	0.08	0.28	0.19		CAR_BART	0.11
						LAC_TRIQ	0.12	0.04	0.16	0.09		CAL_CALA	0.16	0.05	0.18	0.1		HOL_BERM	0.13	0.04	0.16	0.1		HAE_AURO	0.67	0.05	0.1	0.12		BOD_PULC	0.26	0.05	0.16	0.11		GYM_MORI	0.18	0.08	0.21	0.18		CRY_ROSE	0.35	0.08	0.22	0.19		SPA_RADI	0.09
						EPI_MORI	0.15	0.04	0.15	0.09		SER_TORT	0.22	0.04	0.14	0.09		CAN_PULL	0.14	0.04	0.18	0.1		CHA_CAPI	0.23	0.05	0.2	0.12		MAL_PLUM	0.17	0.05	0.17	0.11		CAR_CRYS	0.29	0.07	0.17	0.15		ANI_SURI	0.26	0.08	0.3	0.19		HAE_MELA	0.18
						STE_HISP	0.13	0.04	0.15	0.09		CAN_PULL	0.14	0.04	0.18	0.09		ELA_OCEA	0.23	0.04	0.15	0.1		GNA_THOM	0.18	0.05	0.19	0.12		CHR_CYAN	0.24	0.04	0.17	0.09		XYR_SPLE	0.2	0.06	0.17	0.15		HAE_SCIU	0.65	0.08	0.24	0.19		HAL_RADI	0.08
						GNA_THOM	0.15	0.04	0.14	0.08								HAE_AURO	0.8	0.04	0.08	0.09		AUL_MACU	0.18	0.05	0.2	0.11		SCA_ISER	0.3	0.04	0.11	0.08		HAE_PLUM	0.25	0.06	0.19	0.15		HAE_AURO	1.17	0.08	0.13	0.18		GNA_THOM	0.08
						HYP_UNIC	0.15	0.04	0.15	0.08								AUL_MACU	0.14	0.04	0.15	0.09		SER_TABA	0.2	0.05	0.18	0.11		ACA_QUAD	0.13	0.04	0.17	0.08		LAC_MAXI	0.17	0.05	0.18	0.13		HOL_ADSC	0.22	0.07	0.25	0.16		SPA_VIRI	0.08
						SPA_RUBR	0.16	0.03	0.15	0.08								GNA_THOM	0.18	0.03	0.15	0.09		CEN_ARGI	0.24	0.05	0.13	0.1								MON_TUCK	0.19	0.05	0.15	0.13		KYP_SECT	0.54	0.07	0.18	0.15		SPH_SPEN	0.06
						XYR_SPLE	0.13	0.03	0.11	0.07								ABU_SAXA	0.42	0.03	0.1	0.08		ACA_POLY	0.15	0.05	0.19	0.1								CLE_PARR	0.26	0.04	0.12	0.09		LAC_MAXI	0.18	0.05	0.22	0.11		PTE_VOLI	0.07
																		SPA_RUBR	0.17	0.03	0.16	0.08		OPI_AURI	0.2	0.05	0.15	0.1								ACA_QUAD	0.12	0.03	0.14	0.08		CHR_ENCH	0.24	0.05	0.2	0.11
																		LUT_ANAL	0.12	0.03	0.14	0.08		HOL_CILI	0.15	0.04	0.19	0.1								HYP_UNIC	0.14	0.03	0.14	0.07		PTE_VOLI	0.18	0.05	0.21	0.11
																		COR_GLAU	0.14	0.03	0.15	0.08		HOL_BERM	0.16	0.04	0.19	0.1								ANI_SURI	0.13	0.03	0.14	0.07		CEN_ARGI	0.29	0.03	0.13	0.08
																		SPH_SPEN	0.12	0.03	0.14	0.08		PTE_VOLI	0.17	0.04	0.18	0.1														CAR_BART	0.21	0.03	0.18	0.08
																		ACA_QUAD	0.13	0.03	0.15	0.07		HAL_CYAN	0.14	0.04	0.17	0.1														LUT_ANAL	0.16	0.03	0.16	0.07
																																										STE_LEUC	0.19	0.03	0.18	0.06
																																										CAR_CRYS	0.3	0.03	0.12	0.06
																																										SPA_RUBR	0.16	0.03	0.16	0.06
																																										SPA_RADI	0.18	0.03	0.12	0.06
[truncated: 23 more columns]

## Sheet: Group Comparisons
SIMPER
Similarity Percentages - species contributions
One-Way Analysis
Data worksheet
Name: Data1 square root transform
Data type: Abundance
Sample selection: All
Variable selection: All
Parameters
Resemblance: S17 Bray-Curtis similarity
Cut off for low contributions: 99.00%
Factor Groups
Sample	Strata
Groups SBMCRL & DBMCRL
Average dissimilarity = 59.75
	SBMCRL	DBMCRL
Species	Av.Abund	Av.Abund	Av.Diss	Diss/SD	Contrib%	Cum.%
STE_PART	3.8	5.23	2.89	1.23	4.84	4.84
THA_BIFA	3.79	4.04	2.42	1.2	4.06	8.9
COR_PERS	1.07	1.56	2.22	0.74	3.72	12.61
HAL_GARN	1.37	2.58	2	1.29	3.34	15.95
HAL_BIVI	2.05	1.05	1.88	1.35	3.15	19.1
SCA_ISER	1.71	0.98	1.88	1.14	3.15	22.25
ACA_CHIR	1.48	1.71	1.74	1.25	2.92	25.17
ACA_BAHI	2.33	2.12	1.66	1.27	2.78	27.94
HAL_MACU	1.61	0.57	1.63	1.22	2.72	30.67
SPA_AURO	1.87	1.72	1.55	1.23	2.6	33.26
CAN_ROST	1.24	1.78	1.25	1.27	2.1	35.36
ACA_COER	0.85	0.96	1.15	1.17	1.92	37.29
SCA_TAEN	0.69	0.59	1.01	0.95	1.69	38.97
CHA_SEDE	0.61	1.18	0.98	1.23	1.64	40.61
BAL_CAPR	0.44	0.73	0.97	0.88	1.62	42.23
STE_VARI	0.88	0.42	0.94	1.15	1.57	43.8
OCY_CHRY	0.83	0.15	0.94	0.89	1.57	45.36
HAE_SPE_	0.42	0.46	0.91	0.31	1.53	46.9
HOL_TRIC	0.19	0.88	0.91	1.31	1.52	48.41
HAE_PLUM	0.65	0.5	0.9	0.89	1.51	49.92
SPA_VIRI	0.68	0.48	0.88	0.95	1.48	51.4
PSE_MACU	0.77	0.43	0.87	1.12	1.46	52.86
CAR_RUBE	0.54	0.45	0.87	0.61	1.45	54.31
LAC_MAXI	0.35	0.76	0.84	1.06	1.4	55.72
SER_TIGR	0.54	0.89	0.82	1.23	1.37	57.08
HAE_FLAV	0.76	0.07	0.79	0.52	1.32	58.41
POM_ARCU	0.56	0.74	0.79	1.17	1.32	59.73
COR_GLAU	0.45	0.36	0.76	0.71	1.27	61
SPA_ATOM	0.37	0.49	0.73	0.86	1.22	62.22
ANI_VIRG	0.48	0.41	0.72	0.8	1.21	63.44
CHR_CYAN	0.1	0.68	0.7	0.54	1.17	64.61
CRY_ROSE	0.39	0.33	0.68	0.61	1.13	65.74
CHA_OCEL	0.21	0.55	0.65	0.95	1.09	66.83
STE_LEUC	0.44	0.25	0.6	0.78	1.01	67.84
POM_PARU	0.33	0.44	0.59	0.98	0.99	68.83
SER_TABA	0.11	0.46	0.58	0.75	0.96	69.79
OPI_AURI	0.12	0.42	0.55	0.67	0.93	70.72
BOD_RUFU	0.38	0.39	0.55	1.01	0.93	71.64
PTE_CALL	0.19	0.28	0.5	0.49	0.84	72.49
SER_TORT	0.08	0.36	0.47	0.51	0.79	73.28
CLE_PARR	0.04	0.47	0.45	0.33	0.75	74.02
CHA_CAPI	0.35	0.14	0.44	0.73	0.74	74.77
LUT_ANAL	0.11	0.34	0.44	0.75	0.74	75.5
HAE_SCIU	0.35	0.12	0.43	0.59	0.73	76.23
HYP_UNIC	0.35	0.15	0.43	0.81	0.72	76.95
CAL_CALA	0.22	0.22	0.43	0.62	0.72	77.67
CEP_CRUE	0.27	0.26	0.42	0.84	0.71	78.38
CAR_CRYS	0.15	0.22	0.41	0.41	0.68	79.05
ABU_SAXA	0.37	0.05	0.4	0.4	0.66	79.72
HOL_CILI	0.14	0.29	0.38	0.7	0.63	80.35
HOL_BERM	0.1	0.28	0.36	0.7	0.6	80.95
CHR_INSO	0.03	0.36	0.36	0.42	0.59	81.55
HAE_MELA	0.25	0.1	0.35	0.27	0.59	82.14
SPA_RUBR	0.17	0.16	0.32	0.51	0.53	82.67
SER_BALD	0.13	0.17	0.32	0.61	0.53	83.2
HAE_AURO	0.32	0.02	0.31	0.19	0.52	83.72
ELA_OCEA	0.25	0.07	0.31	0.55	0.52	84.23
PTE_HELE	0.08	0.16	0.27	0.33	0.46	84.69
HOL_ADSC	0.05	0.23	0.27	0.56	0.46	85.15
SPH_SPEN	0.05	0.2	0.27	0.52	0.45	85.6
LUT_GRIS	0.2	0.07	0.26	0.36	0.44	86.04
XYR_SPLE	0.1	0.13	0.26	0.43	0.44	86.49
EPI_MORI	0.12	0.15	0.26	0.56	0.43	86.92
CAN_PULL	0.12	0.13	0.24	0.56	0.4	87.31
CHR_MULT	0.04	0.2	0.23	0.34	0.39	87.71
DIP_FORM	0.16	0.01	0.23	0.25	0.39	88.09
GNA_THOM	0.06	0.15	0.22	0.43	0.36	88.46
LAC_TRIQ	0.09	0.12	0.21	0.56	0.35	88.81
MAL_TRIA	0.15	0.03	0.2	0.47	0.34	89.15
SPA_CHRY	0.08	0.13	0.2	0.39	0.34	89.49
HAL_CYAN	0.03	0.14	0.19	0.47	0.31	89.8
PTE_VOLI	0.06	0.12	0.18	0.46	0.3	90.09
DIO_HOLO	0.1	0.06	0.17	0.45	0.28	90.37
ALU_SCRI	0.05	0.11	0.17	0.44	0.28	90.65
SCA_GUAC	0.09	0.07	0.16	0.39	0.27	90.92
URO_JAMA	0.05	0.09	0.16	0.39	0.27	91.2
STE_HISP	0.02	0.13	0.16	0.42	0.27	91.47
CHL_CHRY	0.08	0.07	0.16	0.12	0.27	91.74
HAL_POEY	0.12	0.01	0.16	0.33	0.27	92
HOL_RUFU	0.04	0.1	0.15	0.37	0.26	92.26
CHR_SCOT	0.04	0.13	0.15	0.28	0.25	92.51
CHA_STRI	0.06	0.07	0.15	0.37	0.24	92.76
STE_ADUS	0.12	0.02	0.13	0.37	0.23	92.98
HAE_PARR	0.07	0.07	0.13	0.27	0.22	93.21
ACA_QUAD	0.04	0.09	0.13	0.42	0.22	93.42
STE_PLAN	0.11	0.01	0.12	0.35	0.21	93.63
CAL_PENN	0.02	0.08	0.12	0.28	0.2	93.83
PAR_MARM	0.07	0.02	0.12	0.33	0.2	94.03
SPA_RADI	0.05	0.05	0.12	0.28	0.19	94.23
PAR_ACUM	0.09	0.02	0.11	0.24	0.19	94.41
MAL_PLUM	0.01	0.08	0.1	0.34	0.17	94.58
DIP_HOLB	0.13	0	0.1	0.13	0.17	94.75
SER_RIVO	0.07	0.02	0.1	0.24	0.16	94.91
MON_TUCK	0.05	0.05	0.09	0.34	0.16	95.07
COR_DICR	0.06	0.02	0.09	0.27	0.15	95.22
LUT_SYNA	0.03	0.05	0.09	0.25	0.15	95.37
HAE_CARB	0.06	0.03	0.09	0.26	0.15	95.52
XYR_MART	0.03	0.03	0.09	0.2	0.14	95.66
HYP_GEMM	0.06	0.01	0.08	0.29	0.14	95.8
CEP_FULV	0.03	0.05	0.08	0.3	0.14	95.94
GYM_MORI	0	0.07	0.08	0.31	0.13	96.07
SCA_VETU	0.05	0.02	0.08	0.27	0.13	96.2
SCO_REGA	0.03	0.03	0.07	0.3	0.12	96.32
SCO_PLUM	0.02	0.04	0.07	0.3	0.12	96.44
CAR_BART	0	0.06	0.07	0.25	0.12	96.56
CAL_PROR	0.03	0.04	0.07	0.28	0.11	96.67
SCH_BETA	0.05	0	0.06	0.1	0.1	96.77
ACA_POLY	0.02	0.03	0.06	0.25	0.09	96.86
AUL_MACU	0.01	0.04	0.05	0.23	0.09	96.95
HAE_ALBU	0.01	0.04	0.05	0.24	0.09	97.04
HOL_TOWN	0.03	0.02	0.05	0.23	0.09	97.13
SYN_INTE	0.02	0.03	0.05	0.18	0.09	97.22
CAN_MACR	0.02	0.02	0.05	0.25	0.08	97.3
SCA_COER	0.02	0.03	0.05	0.23	0.08	97.38
STE_DIEN	0.05	0	0.05	0.17	0.08	97.46
EMB_PAND	0.02	0.02	0.05	0.22	0.08	97.54
KYP_SECT	0.05	0	0.05	0.16	0.08	97.61
HAE_CHRY	0.04	0	0.05	0.15	0.08	97.69
ECH_NAUC	0	0.03	0.04	0.17	0.07	97.76
HYP_PUEL	0.02	0.02	0.04	0.23	0.07	97.83
ANI_SURI	0.02	0.02	0.04	0.22	0.07	97.9
APO_PSEU	0.01	0.02	0.04	0.17	0.07	97.96
MIC_CHRY	0.04	0	0.04	0.13	0.06	98.03
EPI_GUTT	0.02	0.01	0.04	0.21	0.06	98.09
CAN_SUFF	0	0.04	0.04	0.2	0.06	98.15
EPI_ADSC	0.01	0.03	0.04	0.23	0.06	98.21
PRI_AREN	0.02	0.01	0.04	0.18	0.06	98.27
DEC_PUNC	0	0.03	0.03	0.11	0.05	98.33
XYR_NOVA	0	0.02	0.03	0.14	0.05	98.38
DIO_HYST	0.01	0.02	0.03	0.17	0.05	98.43
SPH_BARR	0	0.03	0.03	0.12	0.05	98.48
GYM_MILI	0.02	0.01	0.03	0.18	0.05	98.53
MAL_MACR	0.03	0	0.03	0.18	0.05	98.58
LUT_APOD	0.03	0	0.03	0.12	0.05	98.63
SPH_TEST	0.02	0.01	0.03	0.18	0.05	98.68
MYC_BONA	0	0.03	0.03	0.19	0.05	98.73
ELA_EVEL	0.01	0.02	0.03	0.17	0.05	98.77
HET_CRUE	0.02	0.01	0.03	0.18	0.05	98.82
CAL_BAJO	0.01	0.02	0.03	0.18	0.05	98.86
HAL_RADI	0.02	0	0.03	0.16	0.04	98.91
HET_LONG	0	0.02	0.02	0.09	0.04	98.95
CHA_FABE	0	0.03	0.02	0.13	0.04	98.99
LAC_TRIG	0.01	0.01	0.02	0.17	0.04	99.02
Groups SBMCRL & DBMCRH
Average dissimilarity = 60.18
	SBMCRL	DBMCRH
Species	Av.Abund	Av.Abund	Av.Diss	Diss/SD	Contrib%	Cum.%
COR_PERS	1.07	3.41	3.42	0.93	5.68	5.68
STE_PART	3.8	6.38	3.17	1.35	5.27	10.95
THA_BIFA	3.79	4.66	2.39	1.28	3.96	14.91
HAL_BIVI	2.05	0.5	1.9	1.42	3.16	18.08
HAL_GARN	1.37	2.76	1.83	1.32	3.05	21.13
ACA_CHIR	1.48	1.87	1.65	1.22	2.74	23.87
SCA_ISER	1.71	0.84	1.64	1.14	2.73	26.59
ACA_BAHI	2.33	2.08	1.64	1.33	2.72	29.31
SPA_AURO	1.87	2.5	1.53	1.22	2.55	31.86
HAL_MACU	1.61	0.59	1.49	1.26	2.48	34.34
CHR_CYAN	0.1	1.54	1.49	0.92	2.47	36.81
CAN_ROST	1.24	1.76	1.11	1.3	1.85	38.65
ACA_COER	0.85	1.17	1.08	1.26	1.8	40.45
CLE_PARR	0.04	1.12	1	0.52	1.66	42.11
CHR_INSO	0.03	0.99	0.99	0.58	1.64	43.75
SCA_TAEN	0.69	0.84	0.99	1.09	1.64	45.39
CHA_SEDE	0.61	1.38	0.96	1.34	1.6	46.99
SPA_ATOM	0.37	0.89	0.95	0.97	1.58	48.57
HOL_TRIC	0.19	0.99	0.93	1.45	1.54	50.11
OCY_CHRY	0.83	0.18	0.88	0.88	1.46	51.57
HAE_PLUM	0.65	0.53	0.83	0.9	1.38	52.95
CRY_ROSE	0.39	0.6	0.82	0.79	1.37	54.32
HAE_FLAV	0.76	0.24	0.82	0.53	1.37	55.69
STE_VARI	0.88	0.39	0.81	1.21	1.35	57.04
SPA_VIRI	0.68	0.57	0.78	1.02	1.3	58.33
ANI_VIRG	0.48	0.67	0.78	0.91	1.29	59.63
PSE_MACU	0.77	0.58	0.78	1.16	1.29	60.92
BAL_CAPR	0.44	0.46	0.76	0.72	1.26	62.17
CAR_RUBE	0.54	0.35	0.74	0.59	1.22	63.4
LAC_MAXI	0.35	0.66	0.71	1.03	1.18	64.58
POM_ARCU	0.56	0.66	0.68	1.13	1.13	65.71
COR_GLAU	0.45	0.33	0.67	0.73	1.11	66.82
HAE_SPE_	0.42	0.28	0.66	0.33	1.1	67.92
CHA_OCEL	0.21	0.62	0.65	1.03	1.08	69
SER_TIGR	0.54	0.67	0.63	1.18	1.05	70.05
BOD_RUFU	0.38	0.5	0.55	1.06	0.91	70.95
CEP_CRUE	0.27	0.5	0.52	1.06	0.87	71.82
POM_PARU	0.33	0.37	0.5	0.95	0.83	72.66
CHA_CAPI	0.35	0.28	0.48	0.81	0.8	73.46
HYP_UNIC	0.35	0.35	0.48	0.95	0.79	74.25
STE_LEUC	0.44	0.12	0.47	0.74	0.78	75.03
HAE_SCIU	0.35	0.21	0.45	0.54	0.74	75.77
ABU_SAXA	0.37	0.18	0.44	0.45	0.74	76.51
HAE_AURO	0.32	0.26	0.44	0.25	0.72	77.23
HOL_BERM	0.1	0.37	0.4	0.79	0.67	77.9
CAR_CRYS	0.15	0.26	0.4	0.3	0.66	78.56
LUT_ANAL	0.11	0.34	0.39	0.77	0.66	79.21
CHR_MULT	0.04	0.39	0.39	0.35	0.64	79.86
HOL_CILI	0.14	0.33	0.38	0.8	0.63	80.48
CAL_CALA	0.22	0.16	0.34	0.59	0.56	81.05
OPI_AURI	0.12	0.23	0.33	0.53	0.56	81.6
CHR_SCOT	0.04	0.32	0.32	0.42	0.54	82.14
SPA_RUBR	0.17	0.2	0.32	0.56	0.53	82.68
SER_TABA	0.11	0.24	0.32	0.65	0.53	83.21
SER_TORT	0.08	0.22	0.3	0.41	0.5	83.71
ELA_OCEA	0.25	0.09	0.3	0.58	0.49	84.2
GNA_THOM	0.06	0.24	0.29	0.56	0.48	84.69
PTE_CALL	0.19	0.09	0.28	0.37	0.47	85.16
SER_BALD	0.13	0.18	0.28	0.63	0.47	85.63
LUT_GRIS	0.2	0.11	0.27	0.35	0.45	86.08
HOL_ADSC	0.05	0.22	0.25	0.59	0.42	86.5
PTE_VOLI	0.06	0.22	0.25	0.59	0.42	86.92
HAE_MELA	0.25	0.02	0.25	0.23	0.41	87.34
CAN_PULL	0.12	0.14	0.23	0.57	0.39	87.72
ALU_SCRI	0.05	0.2	0.23	0.56	0.38	88.1
SPA_CHRY	0.08	0.14	0.21	0.49	0.34	88.45
DIP_FORM	0.16	0.01	0.21	0.25	0.34	88.79
DIO_HOLO	0.1	0.09	0.18	0.5	0.31	89.09
SPA_RADI	0.05	0.13	0.18	0.37	0.3	89.4
LAC_TRIQ	0.09	0.11	0.18	0.53	0.3	89.7
SPH_SPEN	0.05	0.13	0.18	0.48	0.3	90
MAL_TRIA	0.15	0.01	0.17	0.46	0.29	90.29
PTE_HELE	0.08	0.06	0.15	0.26	0.25	90.54
EPI_MORI	0.12	0.04	0.15	0.45	0.25	90.79
XYR_SPLE	0.1	0.04	0.15	0.32	0.24	91.03
HAL_POEY	0.12	0.01	0.14	0.33	0.23	91.27
MAL_PLUM	0.01	0.13	0.14	0.41	0.23	91.5
CHA_STRI	0.06	0.08	0.13	0.36	0.22	91.72
PAR_ACUM	0.09	0.06	0.13	0.28	0.22	91.94
HAL_CYAN	0.03	0.11	0.13	0.42	0.22	92.15
SCH_BETA	0.05	0.08	0.12	0.1	0.21	92.36
CHA_FABE	0	0.14	0.12	0.22	0.2	92.56
STE_ADUS	0.12	0.02	0.12	0.36	0.2	92.76
SCA_GUAC	0.09	0.04	0.12	0.37	0.19	92.96
STE_PLAN	0.11	0.01	0.11	0.34	0.19	93.14
SCO_REGA	0.03	0.08	0.11	0.3	0.18	93.32
HAE_CARB	0.06	0.07	0.1	0.23	0.17	93.49
HAE_PARR	0.07	0.04	0.1	0.25	0.17	93.66
CHL_CHRY	0.08	0.02	0.1	0.12	0.16	93.82
HOL_RUFU	0.04	0.05	0.1	0.33	0.16	93.98
ACA_QUAD	0.04	0.07	0.1	0.37	0.16	94.14
DIP_HOLB	0.13	0	0.09	0.13	0.16	94.3
MON_TUCK	0.05	0.06	0.09	0.36	0.16	94.45
URO_JAMA	0.05	0.03	0.09	0.33	0.16	94.61
SER_RIVO	0.07	0.02	0.09	0.22	0.16	94.76
STE_HISP	0.02	0.08	0.09	0.34	0.15	94.92
PAR_MARM	0.07	0	0.09	0.3	0.15	95.07
COR_DICR	0.06	0.02	0.09	0.28	0.15	95.21
ANI_SURI	0.02	0.07	0.09	0.3	0.15	95.36
KYP_SECT	0.05	0.05	0.08	0.19	0.14	95.49
SCA_COER	0.02	0.06	0.08	0.29	0.13	95.63
SCA_VETU	0.05	0.03	0.08	0.3	0.13	95.76
SCO_PLUM	0.02	0.05	0.08	0.3	0.13	95.89
HAE_STRI	0	0.11	0.08	0.14	0.13	96.02
AUL_MACU	0.01	0.07	0.08	0.3	0.13	96.15
HYP_GEMM	0.06	0.01	0.08	0.3	0.13	96.27
CAR_BART	0	0.07	0.07	0.23	0.12	96.39
ACA_POLY	0.02	0.06	0.07	0.32	0.12	96.51
CEN_ARGI	0	0.06	0.07	0.24	0.11	96.62
HAE_CHRY	0.04	0.04	0.07	0.15	0.11	96.73
CAL_PENN	0.02	0.04	0.06	0.24	0.11	96.83
DEC_MACA	0	0.08	0.06	0.08	0.11	96.94
LUT_SYNA	0.03	0.04	0.06	0.23	0.1	97.04
BOD_PULC	0	0.05	0.06	0.25	0.09	97.14
HOL_TOWN	0.03	0.02	0.06	0.25	0.09	97.23
XYR_MART	0.03	0.02	0.05	0.18	0.09	97.32
STE_DIEN	0.05	0.01	0.05	0.19	0.08	97.4
SCO_MACU	0	0.06	0.05	0.11	0.08	97.48
CAL_PROR	0.03	0.02	0.05	0.22	0.08	97.56
SPH_BARR	0	0.04	0.05	0.15	0.08	97.64
CEP_FULV	0.03	0.02	0.05	0.23	0.08	97.71
HAE_ALBU	0.01	0.03	0.04	0.19	0.07	97.78
EPI_GUTT	0.02	0.02	0.04	0.24	0.07	97.85
CAN_MACR	0.02	0.02	0.04	0.21	0.07	97.92
HET_CRUE	0.02	0.02	0.04	0.22	0.07	97.99
MYR_JACO	0	0.05	0.04	0.17	0.06	98.05
ECH_NAUC	0	0.03	0.04	0.17	0.06	98.11
CHR_ENCH	0	0.04	0.04	0.19	0.06	98.17
HAL_RADI	0.02	0.02	0.04	0.2	0.06	98.23
MIC_CHRY	0.04	0	0.04	0.13	0.06	98.29
EMB_PAND	0.02	0.01	0.03	0.2	0.06	98.35
EPI_ADSC	0.01	0.03	0.03	0.21	0.05	98.4
GIN_CIRR	0.02	0.02	0.03	0.21	0.05	98.44
LUT_APOD	0.03	0.01	0.03	0.12	0.05	98.49
CAL_BAJO	0.01	0.02	0.03	0.18	0.05	98.54
HYP_PUEL	0.02	0.01	0.03	0.2	0.04	98.58
GYM_MILI	0.02	0.01	0.03	0.18	0.04	98.63
MAL_MACR	0.03	0	0.03	0.18	0.04	98.67
RYP_SAPO	0	0.02	0.03	0.18	0.04	98.71
ALU_SCHO	0	0.03	0.03	0.18	0.04	98.76
GYM_FUNE	0.01	0.02	0.03	0.19	0.04	98.8
CAN_SUFF	0	0.03	0.03	0.15	0.04	98.85
ELA_BIPI	0	0.04	0.02	0.08	0.04	98.89
APO_MACU	0.01	0.01	0.02	0.15	0.04	98.93
HEM_BRAS	0	0.02	0.02	0.06	0.04	98.96
GYM_MORI	0	0.02	0.02	0.16	0.04	99
Groups DBMCRL & DBMCRH
Average dissimilarity = 55.28
	DBMCRL	DBMCRH
Species	Av.Abund	Av.Abund	Av.Diss	Diss/SD	Contrib%	Cum.%
COR_PERS	1.56	3.41	3.51	0.95	6.35	6.35
STE_PART	5.23	6.38	2.78	1.26	5.02	11.37
THA_BIFA	4.04	4.66	2.43	1.26	4.39	15.76
ACA_CHIR	1.71	1.87	1.6	1.22	2.9	18.65
ACA_BAHI	2.12	2.08	1.58	1.3	2.86	21.51
CHR_CYAN	0.68	1.54	1.57	0.97	2.83	24.34
HAL_GARN	2.58	2.76	1.56	1.2	2.83	27.17
SPA_AURO	1.72	2.5	1.56	1.26	2.82	29.99
CLE_PARR	0.47	1.12	1.2	0.59	2.18	32.17
SCA_ISER	0.98	0.84	1.15	1.02	2.09	34.26
HAL_BIVI	1.05	0.5	1.15	1	2.08	36.34
CHR_INSO	0.36	0.99	1.1	0.66	1.99	38.33
ACA_COER	0.96	1.17	1.07	1.22	1.93	40.26
CAN_ROST	1.78	1.76	1	1.24	1.81	42.07
SPA_ATOM	0.49	0.89	0.98	0.99	1.77	43.83
SCA_TAEN	0.59	0.84	0.95	1.06	1.72	45.55
BAL_CAPR	0.73	0.46	0.89	0.93	1.61	47.16
HAL_MACU	0.57	0.59	0.86	0.88	1.55	48.72
LAC_MAXI	0.76	0.66	0.81	1.12	1.46	50.18
CRY_ROSE	0.33	0.6	0.77	0.75	1.38	51.56
HAE_PLUM	0.5	0.53	0.75	0.79	1.36	52.92
ANI_VIRG	0.41	0.67	0.74	0.86	1.34	54.26
HOL_TRIC	0.88	0.99	0.71	1.18	1.29	55.55
SPA_VIRI	0.48	0.57	0.7	0.95	1.26	56.81
POM_ARCU	0.74	0.66	0.69	1.17	1.24	58.05
SER_TIGR	0.89	0.67	0.67	1.22	1.22	59.27
CHA_SEDE	1.18	1.38	0.66	0.99	1.2	60.47
CHA_OCEL	0.55	0.62	0.65	1.09	1.18	61.65
CAR_RUBE	0.45	0.35	0.65	0.56	1.17	62.82
HAE_SPE_	0.46	0.28	0.65	0.27	1.17	63.99
PSE_MACU	0.43	0.58	0.64	1.03	1.17	65.16
COR_GLAU	0.36	0.33	0.58	0.67	1.05	66.21
STE_VARI	0.42	0.39	0.57	0.86	1.03	67.23
BOD_RUFU	0.39	0.5	0.55	1.06	1	68.23
SER_TABA	0.46	0.24	0.54	0.83	0.97	69.21
OPI_AURI	0.42	0.23	0.54	0.74	0.97	70.17
POM_PARU	0.44	0.37	0.53	1.01	0.96	71.13
SER_TORT	0.36	0.22	0.52	0.57	0.93	72.06
CEP_CRUE	0.26	0.5	0.49	1.05	0.9	72.96
CHR_MULT	0.2	0.39	0.49	0.42	0.88	73.84
LUT_ANAL	0.34	0.34	0.49	0.9	0.88	74.72
HOL_BERM	0.28	0.37	0.47	0.9	0.84	75.56
CAR_CRYS	0.22	0.26	0.45	0.35	0.82	76.38
HOL_CILI	0.29	0.33	0.45	0.87	0.81	77.19
HYP_UNIC	0.15	0.35	0.39	0.8	0.7	77.89
CHR_SCOT	0.13	0.32	0.38	0.45	0.68	78.57
CHA_CAPI	0.14	0.28	0.35	0.64	0.63	79.2
HOL_ADSC	0.23	0.22	0.35	0.74	0.63	79.82
PTE_CALL	0.28	0.09	0.34	0.47	0.62	80.44
CAL_CALA	0.22	0.16	0.34	0.62	0.61	81.05
GNA_THOM	0.15	0.24	0.33	0.63	0.6	81.66
STE_LEUC	0.25	0.12	0.32	0.55	0.58	82.24
SER_BALD	0.17	0.18	0.3	0.67	0.55	82.79
SPA_RUBR	0.16	0.2	0.29	0.6	0.53	83.32
SPH_SPEN	0.2	0.13	0.29	0.62	0.52	83.83
OCY_CHRY	0.15	0.18	0.29	0.42	0.52	84.35
PTE_VOLI	0.12	0.22	0.28	0.64	0.51	84.86
ALU_SCRI	0.11	0.2	0.26	0.61	0.47	85.33
HAE_SCIU	0.12	0.21	0.26	0.35	0.47	85.8
HAE_FLAV	0.07	0.24	0.24	0.25	0.43	86.23
CAN_PULL	0.13	0.14	0.23	0.62	0.41	86.64
SPA_CHRY	0.13	0.14	0.22	0.51	0.4	87.05
HAL_CYAN	0.14	0.11	0.22	0.56	0.4	87.44
LAC_TRIQ	0.12	0.11	0.2	0.57	0.36	87.81
PTE_HELE	0.16	0.06	0.2	0.35	0.36	88.17
HAE_AURO	0.02	0.26	0.2	0.2	0.35	88.52
STE_HISP	0.13	0.08	0.19	0.51	0.35	88.87
MAL_PLUM	0.08	0.13	0.19	0.51	0.34	89.21
ABU_SAXA	0.05	0.18	0.18	0.28	0.32	89.54
XYR_SPLE	0.13	0.04	0.18	0.37	0.32	89.86
SPA_RADI	0.05	0.13	0.17	0.36	0.31	90.17
EPI_MORI	0.15	0.04	0.17	0.47	0.31	90.48
LUT_GRIS	0.07	0.11	0.16	0.24	0.28	90.76
ELA_OCEA	0.07	0.09	0.14	0.36	0.26	91.02
DIO_HOLO	0.06	0.09	0.14	0.45	0.25	91.27
CHA_STRI	0.07	0.08	0.14	0.38	0.25	91.53
CHA_FABE	0.03	0.14	0.14	0.25	0.25	91.78
HOL_RUFU	0.1	0.05	0.14	0.38	0.25	92.03
ACA_QUAD	0.09	0.07	0.13	0.44	0.24	92.27
CAL_PENN	0.08	0.04	0.13	0.32	0.23	92.5
URO_JAMA	0.09	0.03	0.13	0.36	0.23	92.73
CAR_BART	0.06	0.07	0.12	0.33	0.23	92.96
HAE_MELA	0.1	0.02	0.11	0.2	0.21	93.17
SCO_REGA	0.03	0.08	0.11	0.3	0.19	93.36
SCA_GUAC	0.07	0.04	0.1	0.32	0.18	93.54
MON_TUCK	0.05	0.06	0.1	0.38	0.18	93.72
HAE_PARR	0.07	0.04	0.09	0.24	0.17	93.89
AUL_MACU	0.04	0.07	0.09	0.36	0.17	94.05
CHL_CHRY	0.07	0.02	0.09	0.09	0.17	94.22
HAE_STRI	0.02	0.11	0.09	0.16	0.16	94.38
SCO_PLUM	0.04	0.05	0.09	0.34	0.16	94.54
GYM_MORI	0.07	0.02	0.09	0.34	0.16	94.7
ANI_SURI	0.02	0.07	0.09	0.3	0.16	94.86
ACA_POLY	0.03	0.06	0.09	0.34	0.16	95.02
HAE_CARB	0.03	0.07	0.08	0.2	0.15	95.16
SCA_COER	0.03	0.06	0.08	0.31	0.15	95.31
LUT_SYNA	0.05	0.04	0.08	0.22	0.14	95.45
CEN_ARGI	0.02	0.06	0.08	0.28	0.14	95.59
ECH_NAUC	0.03	0.03	0.07	0.24	0.13	95.72
SCH_BETA	0	0.08	0.07	0.06	0.13	95.85
SPH_BARR	0.03	0.04	0.07	0.19	0.13	95.98
BOD_PULC	0.01	0.05	0.07	0.27	0.12	96.1
DEC_MACA	0	0.08	0.07	0.08	0.12	96.22
HAE_ALBU	0.04	0.03	0.06	0.26	0.12	96.34
PAR_ACUM	0.02	0.06	0.06	0.24	0.11	96.45
CAN_SUFF	0.04	0.03	0.06	0.24	0.1	96.56
CEP_FULV	0.05	0.02	0.06	0.29	0.1	96.66
XYR_MART	0.03	0.02	0.05	0.2	0.1	96.76
CAL_PROR	0.04	0.02	0.05	0.26	0.1	96.86
SCO_MACU	0	0.06	0.05	0.12	0.1	96.95
CHR_ENCH	0.02	0.04	0.05	0.24	0.09	97.05
SCA_VETU	0.02	0.03	0.05	0.25	0.09	97.14
EPI_ADSC	0.03	0.03	0.05	0.27	0.09	97.22
MYR_JACO	0.01	0.05	0.04	0.19	0.08	97.3
SER_RIVO	0.02	0.02	0.04	0.14	0.08	97.38
HOL_TOWN	0.02	0.02	0.04	0.24	0.07	97.46
COR_DICR	0.02	0.02	0.04	0.21	0.07	97.53
CAN_MACR	0.02	0.02	0.04	0.21	0.07	97.6
KYP_SECT	0	0.05	0.04	0.12	0.07	97.67
MAL_TRIA	0.03	0.01	0.04	0.2	0.07	97.74
CAL_BAJO	0.02	0.02	0.04	0.21	0.07	97.81
DEC_PUNC	0.03	0.01	0.04	0.12	0.06	97.87
STE_ADUS	0.02	0.02	0.04	0.19	0.06	97.93
HET_LONG	0.02	0.01	0.03	0.11	0.06	98
SYN_INTE	0.03	0	0.03	0.15	0.06	98.06
HYP_PUEL	0.02	0.01	0.03	0.21	0.06	98.12
HET_CRUE	0.01	0.02	0.03	0.2	0.05	98.17
PAR_MARM	0.02	0	0.03	0.18	0.05	98.23
MYC_BONA	0.03	0.01	0.03	0.21	0.05	98.28
RYP_SAPO	0	0.02	0.03	0.2	0.05	98.33
DIO_HYST	0.02	0.01	0.03	0.18	0.05	98.39
XYR_NOVA	0.02	0	0.03	0.15	0.05	98.44
APO_PSEU	0.02	0	0.03	0.15	0.05	98.49
EPI_GUTT	0.01	0.02	0.03	0.19	0.05	98.54
BAL_VETU	0.01	0.01	0.03	0.18	0.05	98.59
ALU_SCHO	0	0.03	0.03	0.18	0.05	98.64
DIP_FORM	0.01	0.01	0.03	0.17	0.05	98.69
EMB_PAND	0.02	0.01	0.02	0.16	0.05	98.73
HAE_CHRY	0	0.04	0.02	0.07	0.04	98.78
APO_BINO	0.01	0.01	0.02	0.17	0.04	98.82
ELA_BIPI	0	0.04	0.02	0.08	0.04	98.86
HEM_BRAS	0	0.02	0.02	0.06	0.04	98.9
EQU_PUNC	0	0.02	0.02	0.17	0.04	98.94
ALU_MONO	0	0.02	0.02	0.09	0.04	98.98
LAC_BICA	0.01	0.01	0.02	0.16	0.04	99.02
Groups SBMCRL & SBMHBL
Average dissimilarity = 67.66
	SBMCRL	SBMHBL
Species	Av.Abund	Av.Abund	Av.Diss	Diss/SD	Contrib%	Cum.%
STE_PART	3.8	0.93	4.45	1.68	6.57	6.57
THA_BIFA	3.79	2.37	3.58	1.25	5.28	11.86
SCA_ISER	1.71	0.62	2.33	1.08	3.45	15.31
ACA_BAHI	2.33	1.85	2.3	1.3	3.39	18.7
HAE_SPE_	0.42	1.29	2.19	0.66	3.24	21.94
HAL_BIVI	2.05	2.11	2.11	1.23	3.12	25.06
SPA_AURO	1.87	1.28	2.1	1.29	3.1	28.17
ACA_CHIR	1.48	1.1	2.08	1.15	3.08	31.25
HAL_MACU	1.61	0.96	1.99	1.18	2.94	34.19
HAL_GARN	1.37	0.32	1.84	1.23	2.72	36.91
HAE_PLUM	0.65	1.25	1.66	1.03	2.46	39.37
COR_PERS	1.07	0.2	1.55	0.54	2.29	41.66
HAE_FLAV	0.76	0.53	1.33	0.61	1.97	43.63
CAN_ROST	1.24	1.19	1.29	1.15	1.91	45.54
OCY_CHRY	0.83	0.66	1.29	1.11	1.91	47.45
ACA_COER	0.85	0.48	1.24	1.05	1.83	49.28
PSE_MACU	0.77	0.86	1.2	1.16	1.78	51.06
STE_VARI	0.88	0.53	1.11	1.18	1.65	52.7
SCA_TAEN	0.69	0.18	1.06	0.78	1.56	54.26
HAE_AURO	0.32	0.63	1.05	0.4	1.55	55.81
SPA_VIRI	0.68	0.3	1.01	0.91	1.49	57.3
CAR_RUBE	0.54	0.31	0.95	0.59	1.4	58.7
CHA_SEDE	0.61	0.11	0.9	0.93	1.33	60.03
BAL_CAPR	0.44	0.42	0.9	0.73	1.33	61.35
POM_ARCU	0.56	0.45	0.89	1.05	1.31	62.67
COR_GLAU	0.45	0.3	0.87	0.7	1.29	63.95
CRY_ROSE	0.39	0.31	0.84	0.64	1.24	65.19
ANI_VIRG	0.48	0.29	0.8	0.76	1.19	66.38
SPA_ATOM	0.37	0.31	0.76	0.77	1.12	67.5
SER_TIGR	0.54	0.04	0.75	0.97	1.11	68.62
STE_LEUC	0.44	0.25	0.73	0.81	1.07	69.69
HAE_SCIU	0.35	0.3	0.7	0.64	1.03	70.72
LAC_MAXI	0.35	0.3	0.69	0.84	1.01	71.74
ABU_SAXA	0.37	0.25	0.66	0.45	0.98	72.72
POM_PARU	0.33	0.21	0.59	0.8	0.87	73.58
BOD_RUFU	0.38	0.07	0.52	0.84	0.77	74.35
DIP_FORM	0.16	0.15	0.49	0.38	0.73	75.08
CHA_CAPI	0.35	0.03	0.48	0.65	0.71	75.79
ELA_OCEA	0.25	0.19	0.48	0.67	0.71	76.5
HYP_UNIC	0.35	0.05	0.47	0.72	0.7	77.19
CAR_CRYS	0.15	0.18	0.44	0.34	0.64	77.84
HAE_MELA	0.25	0.12	0.43	0.29	0.64	78.48
PTE_CALL	0.19	0.1	0.42	0.39	0.63	79.11
MAL_TRIA	0.15	0.21	0.42	0.66	0.62	79.73
LUT_GRIS	0.2	0.15	0.41	0.43	0.61	80.33
CHA_OCEL	0.21	0.11	0.4	0.55	0.59	80.93
SPA_RUBR	0.17	0.16	0.38	0.49	0.56	81.49
SER_BALD	0.13	0.16	0.38	0.48	0.56	82.05
PAR_ACUM	0.09	0.21	0.38	0.48	0.56	82.61
PAR_MARM	0.07	0.21	0.37	0.57	0.55	83.17
XYR_SPLE	0.1	0.15	0.37	0.4	0.55	83.72
CAL_CALA	0.22	0.08	0.37	0.49	0.55	84.27
SPH_SPEN	0.05	0.2	0.35	0.54	0.52	84.79
CEP_CRUE	0.27	0.01	0.35	0.6	0.51	85.3
HAL_POEY	0.12	0.12	0.32	0.46	0.48	85.78
SPA_CHRY	0.08	0.19	0.32	0.43	0.48	86.26
HOL_TRIC	0.19	0.02	0.27	0.49	0.4	86.66
LUT_ANAL	0.11	0.09	0.27	0.48	0.4	87.07
DIO_HOLO	0.1	0.09	0.25	0.49	0.37	87.43
OPI_AURI	0.12	0.04	0.23	0.32	0.34	87.78
HOL_CILI	0.14	0.06	0.23	0.51	0.34	88.12
EPI_MORI	0.12	0.07	0.23	0.49	0.34	88.46
STE_ADUS	0.12	0.07	0.22	0.43	0.33	88.78
CAN_PULL	0.12	0.05	0.21	0.43	0.32	89.1
PTE_HELE	0.08	0.04	0.21	0.22	0.31	89.4
SPA_RADI	0.05	0.09	0.21	0.32	0.3	89.71
URO_JAMA	0.05	0.09	0.2	0.43	0.3	90
LAC_TRIQ	0.09	0.06	0.2	0.43	0.29	90.3
CHL_CHRY	0.08	0.1	0.19	0.12	0.28	90.58
SER_TABA	0.11	0.03	0.18	0.38	0.26	90.84
STE_PLAN	0.11	0.03	0.17	0.37	0.24	91.09
HAE_CARB	0.06	0.09	0.16	0.27	0.24	91.33
JEN_SPE_	0	0.12	0.16	0.09	0.24	91.57
LUT_SYNA	0.03	0.08	0.16	0.26	0.24	91.81
HOL_BERM	0.1	0.04	0.16	0.42	0.24	92.05
GNA_THOM	0.06	0.05	0.16	0.33	0.23	92.28
MAL_MACR	0.03	0.1	0.15	0.37	0.23	92.51
SCA_GUAC	0.09	0.03	0.15	0.31	0.22	92.73
HAE_PARR	0.07	0.05	0.15	0.26	0.22	92.94
DIP_HOLB	0.13	0.03	0.15	0.16	0.21	93.16
KYP_SECT	0.05	0.07	0.14	0.22	0.2	93.36
COR_DICR	0.06	0.03	0.14	0.28	0.2	93.56
SER_TORT	0.08	0.01	0.13	0.25	0.2	93.76
HAE_CHRY	0.04	0.06	0.12	0.18	0.18	93.94
XYR_MART	0.03	0.04	0.12	0.22	0.17	94.11
CHA_STRI	0.06	0.03	0.11	0.29	0.16	94.28
STE_DIEN	0.05	0.04	0.11	0.25	0.16	94.44
CHR_CYAN	0.1	0.01	0.11	0.23	0.16	94.6
SER_RIVO	0.07	0.01	0.1	0.21	0.15	94.75
HYP_GEMM	0.06	0	0.1	0.28	0.14	94.89
SCA_VETU	0.05	0.02	0.09	0.26	0.13	95.02
ALU_SCRI	0.05	0.02	0.09	0.29	0.13	95.16
GER_CINE	0	0.08	0.09	0.11	0.13	95.29
HOL_ADSC	0.05	0.02	0.09	0.24	0.13	95.42
HAL_RADI	0.02	0.04	0.09	0.26	0.13	95.55
PTE_VOLI	0.06	0.01	0.09	0.29	0.13	95.68
EQU_PUNC	0	0.06	0.08	0.26	0.12	95.8
MON_TUCK	0.05	0.02	0.08	0.26	0.12	95.92
HOL_RUFU	0.04	0.01	0.08	0.24	0.12	96.04
EMB_PAND	0.02	0.02	0.08	0.24	0.11	96.15
ACA_QUAD	0.04	0.02	0.08	0.27	0.11	96.26
SCH_BETA	0.05	0	0.07	0.1	0.11	96.37
GIN_CIRR	0.02	0.04	0.07	0.28	0.11	96.47
CHR_MULT	0.04	0.01	0.07	0.2	0.1	96.57
CLE_PARR	0.04	0.01	0.07	0.15	0.1	96.67
SCO_REGA	0.03	0.01	0.07	0.25	0.1	96.77
SCO_PLUM	0.02	0.02	0.06	0.25	0.1	96.87
MIC_CHRY	0.04	0.02	0.06	0.17	0.09	96.96
HEM_BRAS	0	0.07	0.06	0.08	0.09	97.05
STE_HISP	0.02	0.03	0.06	0.23	0.09	97.14
HAE_STRI	0	0.05	0.06	0.11	0.09	97.23
AUL_MACU	0.01	0.03	0.06	0.21	0.09	97.31
HAE_ALBU	0.01	0.03	0.06	0.17	0.08	97.39
CAR_BART	0	0.04	0.06	0.16	0.08	97.48
CAL_PENN	0.02	0.02	0.06	0.21	0.08	97.56
CAL_PROR	0.03	0.01	0.05	0.2	0.07	97.63
SCA_CRIS	0.01	0.02	0.05	0.17	0.07	97.7
CHA_FABE	0	0.03	0.05	0.1	0.07	97.77
HAL_CYAN	0.03	0	0.04	0.22	0.07	97.83
CEP_FULV	0.03	0	0.04	0.18	0.07	97.9
SPH_TEST	0.02	0.02	0.04	0.2	0.07	97.97
CHR_SCOT	0.04	0	0.04	0.18	0.06	98.03
HOL_TOWN	0.03	0	0.04	0.17	0.06	98.09
CHR_INSO	0.03	0.01	0.04	0.15	0.06	98.15
SCA_COER	0.02	0.01	0.04	0.17	0.06	98.21
MAL_GILL	0.01	0.02	0.04	0.11	0.06	98.27
DAS_AMER	0.01	0.01	0.04	0.19	0.06	98.33
EPI_GUTT	0.02	0	0.04	0.19	0.06	98.38
CAN_MACR	0.02	0.01	0.04	0.19	0.06	98.44
ANI_SURI	0.02	0.01	0.04	0.19	0.06	98.5
DEC_MACA	0	0.03	0.04	0.06	0.06	98.55
APO_MACU	0.01	0.01	0.04	0.14	0.05	98.6
HET_CRUE	0.02	0.01	0.03	0.15	0.05	98.65
FIS_TABA	0.01	0.01	0.03	0.17	0.05	98.7
DIP_ARGE	0	0.03	0.03	0.11	0.05	98.75
HYP_PUEL	0.02	0.01	0.03	0.18	0.05	98.79
APO_PSEU	0.01	0.01	0.03	0.13	0.05	98.84
SYN_INTE	0.02	0.01	0.03	0.16	0.04	98.88
LUT_APOD	0.03	0	0.03	0.1	0.04	98.93
ACA_POLY	0.02	0.01	0.03	0.17	0.04	98.97
GYM_MILI	0.02	0	0.03	0.16	0.04	99.01
Groups DBMCRL & SBMHBL
Average dissimilarity = 72.49
	DBMCRL	SBMHBL
Species	Av.Abund	Av.Abund	Av.Diss	Diss/SD	Contrib%	Cum.%
STE_PART	5.23	0.93	6	1.82	8.28	8.28
THA_BIFA	4.04	2.37	3.62	1.27	5	13.28
HAL_GARN	2.58	0.32	3.22	1.58	4.45	17.72
HAL_BIVI	1.05	2.11	2.28	1.31	3.14	20.86
HAE_SPE_	0.46	1.29	2.17	0.59	2.99	23.85
ACA_BAHI	2.12	1.85	2.16	1.28	2.98	26.83
ACA_CHIR	1.71	1.1	2.09	1.22	2.88	29.71
COR_PERS	1.56	0.2	1.98	0.58	2.73	32.44
SPA_AURO	1.72	1.28	1.95	1.24	2.68	35.12
HAE_PLUM	0.5	1.25	1.65	1	2.28	37.4
CHA_SEDE	1.18	0.11	1.53	1.56	2.11	39.52
SCA_ISER	0.98	0.62	1.51	0.93	2.08	41.6
HAL_MACU	0.57	0.96	1.43	0.98	1.97	43.57
CAN_ROST	1.78	1.19	1.39	1.17	1.92	45.49
ACA_COER	0.96	0.48	1.3	1.05	1.79	47.28
SER_TIGR	0.89	0.04	1.21	1.36	1.67	48.95
HOL_TRIC	0.88	0.02	1.15	1.33	1.58	50.54
PSE_MACU	0.43	0.86	1.12	1.08	1.54	52.08
BAL_CAPR	0.73	0.42	1.09	0.96	1.5	53.58
LAC_MAXI	0.76	0.3	1.02	1	1.4	54.98
POM_ARCU	0.74	0.45	0.97	1.14	1.33	56.32
OCY_CHRY	0.15	0.66	0.94	0.93	1.29	57.61
SCA_TAEN	0.59	0.18	0.89	0.7	1.22	58.83
STE_VARI	0.42	0.53	0.86	0.92	1.19	60.02
SPA_ATOM	0.49	0.31	0.84	0.77	1.17	61.18
CAR_RUBE	0.45	0.31	0.82	0.57	1.14	62.32
SPA_VIRI	0.48	0.3	0.78	0.77	1.08	63.4
CHR_CYAN	0.68	0.01	0.76	0.5	1.05	64.45
CHA_OCEL	0.55	0.11	0.75	0.92	1.04	65.49
HAE_AURO	0.02	0.63	0.75	0.39	1.03	66.52
ANI_VIRG	0.41	0.29	0.73	0.68	1	67.52
CRY_ROSE	0.33	0.31	0.72	0.58	1	68.52
COR_GLAU	0.36	0.3	0.72	0.66	0.99	69.52
SER_TABA	0.46	0.03	0.68	0.69	0.94	70.46
POM_PARU	0.44	0.21	0.66	0.9	0.91	71.36
HAE_FLAV	0.07	0.53	0.65	0.39	0.9	72.26
OPI_AURI	0.42	0.04	0.61	0.61	0.84	73.11
STE_LEUC	0.25	0.25	0.56	0.65	0.77	73.87
LUT_ANAL	0.34	0.09	0.53	0.72	0.74	74.61
CAR_CRYS	0.22	0.18	0.52	0.41	0.71	75.32
BOD_RUFU	0.39	0.07	0.5	0.77	0.69	76.01
SER_TORT	0.36	0.01	0.5	0.46	0.69	76.7
HAE_SCIU	0.12	0.3	0.49	0.49	0.68	77.38
PTE_CALL	0.28	0.1	0.49	0.48	0.68	78.06
CLE_PARR	0.47	0.01	0.47	0.31	0.65	78.71
SPH_SPEN	0.2	0.2	0.47	0.66	0.65	79.36
SER_BALD	0.17	0.16	0.42	0.52	0.58	79.93
XYR_SPLE	0.13	0.15	0.4	0.44	0.55	80.49
HOL_BERM	0.28	0.04	0.4	0.63	0.55	81.03
CHR_INSO	0.36	0.01	0.4	0.41	0.55	81.58
HOL_CILI	0.29	0.06	0.4	0.62	0.55	82.13
CAL_CALA	0.22	0.08	0.38	0.54	0.53	82.66
SPA_RUBR	0.16	0.16	0.34	0.52	0.48	83.13
SPA_CHRY	0.13	0.19	0.34	0.45	0.47	83.6
CEP_CRUE	0.26	0.01	0.33	0.64	0.46	84.06
ABU_SAXA	0.05	0.25	0.32	0.29	0.45	84.5
PAR_MARM	0.02	0.21	0.32	0.52	0.44	84.94
ELA_OCEA	0.07	0.19	0.3	0.49	0.42	85.36
HOL_ADSC	0.23	0.02	0.3	0.53	0.42	85.77
PAR_ACUM	0.02	0.21	0.29	0.46	0.4	86.18
MAL_TRIA	0.03	0.21	0.29	0.53	0.4	86.58
LUT_GRIS	0.07	0.15	0.27	0.32	0.37	86.95
PTE_HELE	0.16	0.04	0.26	0.31	0.35	87.3
HAE_MELA	0.1	0.12	0.26	0.29	0.35	87.66
EPI_MORI	0.15	0.07	0.26	0.5	0.35	88.01
GNA_THOM	0.15	0.05	0.25	0.44	0.35	88.36
DIP_FORM	0.01	0.15	0.25	0.35	0.34	88.7
URO_JAMA	0.09	0.09	0.24	0.44	0.33	89.03
CHR_MULT	0.2	0.01	0.24	0.3	0.33	89.36
HYP_UNIC	0.15	0.05	0.23	0.44	0.32	89.67
LAC_TRIQ	0.12	0.06	0.23	0.48	0.31	89.99
STE_HISP	0.13	0.03	0.22	0.43	0.3	90.29
CAN_PULL	0.13	0.05	0.21	0.5	0.3	90.58
HAL_CYAN	0.14	0	0.2	0.43	0.28	90.86
CHA_CAPI	0.14	0.03	0.2	0.41	0.27	91.13
SPA_RADI	0.05	0.09	0.19	0.31	0.26	91.39
LUT_SYNA	0.05	0.08	0.18	0.26	0.25	91.65
DIO_HOLO	0.06	0.09	0.18	0.43	0.25	91.9
CHL_CHRY	0.07	0.1	0.18	0.1	0.25	92.15
HAL_POEY	0.01	0.12	0.18	0.36	0.24	92.39
ALU_SCRI	0.11	0.02	0.16	0.38	0.22	92.62
PTE_VOLI	0.12	0.01	0.16	0.38	0.22	92.84
JEN_SPE_	0	0.12	0.16	0.09	0.22	93.06
CAL_PENN	0.08	0.02	0.15	0.28	0.21	93.26
HAE_CARB	0.03	0.09	0.14	0.24	0.19	93.45
ACA_QUAD	0.09	0.02	0.13	0.37	0.19	93.64
HOL_RUFU	0.1	0.01	0.13	0.31	0.19	93.82
CHR_SCOT	0.13	0	0.13	0.23	0.19	94.01
HAE_PARR	0.07	0.05	0.13	0.25	0.18	94.19
CAR_BART	0.06	0.04	0.13	0.29	0.18	94.37
SCA_GUAC	0.07	0.03	0.13	0.26	0.18	94.56
CHA_STRI	0.07	0.03	0.13	0.32	0.17	94.73
MAL_MACR	0	0.1	0.12	0.32	0.17	94.9
MAL_PLUM	0.08	0	0.12	0.32	0.17	95.06
STE_ADUS	0.02	0.07	0.12	0.3	0.16	95.22
XYR_MART	0.03	0.04	0.11	0.24	0.16	95.38
GYM_MORI	0.07	0	0.09	0.3	0.13	95.51
EQU_PUNC	0	0.06	0.09	0.26	0.12	95.64
MON_TUCK	0.05	0.02	0.09	0.28	0.12	95.76
GER_CINE	0	0.08	0.09	0.11	0.12	95.88
KYP_SECT	0	0.07	0.08	0.15	0.11	95.99
HAE_ALBU	0.04	0.03	0.08	0.24	0.11	96.11
AUL_MACU	0.04	0.03	0.08	0.29	0.11	96.22
SCO_PLUM	0.04	0.02	0.08	0.29	0.11	96.33
HAE_STRI	0.02	0.05	0.07	0.13	0.1	96.43
CHA_FABE	0.03	0.03	0.07	0.14	0.1	96.53
COR_DICR	0.02	0.03	0.07	0.21	0.1	96.62
SCO_REGA	0.03	0.01	0.07	0.25	0.09	96.71
HAE_CHRY	0	0.06	0.07	0.11	0.09	96.8
HAL_RADI	0	0.04	0.06	0.22	0.09	96.89
EMB_PAND	0.02	0.02	0.06	0.2	0.09	96.98
HEM_BRAS	0	0.07	0.06	0.08	0.08	97.06
CAL_PROR	0.04	0.01	0.06	0.24	0.08	97.14
CEP_FULV	0.05	0	0.06	0.25	0.08	97.22
XYR_NOVA	0.02	0.01	0.06	0.17	0.08	97.3
SYN_INTE	0.03	0.01	0.06	0.13	0.08	97.38
STE_DIEN	0	0.04	0.06	0.18	0.08	97.46
GIN_CIRR	0	0.04	0.05	0.24	0.08	97.53
ECH_NAUC	0.03	0	0.05	0.17	0.07	97.61
ACA_POLY	0.03	0.01	0.05	0.21	0.07	97.68
APO_PSEU	0.02	0.01	0.05	0.16	0.07	97.75
CAN_SUFF	0.04	0	0.05	0.2	0.07	97.82
SCA_VETU	0.02	0.02	0.05	0.21	0.06	97.88
DEC_MACA	0	0.03	0.04	0.07	0.06	97.94
MYC_BONA	0.03	0.01	0.04	0.2	0.06	98
STE_PLAN	0.01	0.03	0.04	0.19	0.06	98.06
EPI_ADSC	0.03	0	0.04	0.21	0.05	98.11
ANI_SURI	0.02	0.01	0.04	0.21	0.05	98.17
HYP_PUEL	0.02	0.01	0.04	0.2	0.05	98.22
SCA_COER	0.03	0.01	0.04	0.2	0.05	98.28
DEC_PUNC	0.03	0	0.04	0.11	0.05	98.33
SPH_BARR	0.03	0	0.04	0.13	0.05	98.38
CAN_MACR	0.02	0.01	0.04	0.19	0.05	98.43
SPH_TEST	0.01	0.02	0.03	0.18	0.05	98.48
SCA_CRIS	0	0.02	0.03	0.14	0.05	98.53
SER_RIVO	0.02	0.01	0.03	0.13	0.04	98.57
DIP_ARGE	0	0.03	0.03	0.11	0.04	98.61
DIP_HOLB	0	0.03	0.03	0.14	0.04	98.65
HET_LONG	0.02	0	0.03	0.09	0.04	98.69
DIO_HYST	0.02	0	0.03	0.14	0.04	98.73
ELA_EVEL	0.02	0.01	0.03	0.14	0.04	98.77
FIS_TABA	0.01	0.01	0.03	0.17	0.04	98.81
CAL_BAJO	0.02	0	0.03	0.15	0.04	98.85
LAC_TRIG	0.01	0.01	0.03	0.15	0.04	98.88
CHR_ENCH	0.02	0	0.03	0.15	0.03	98.92
CAR_LATU	0.02	0	0.02	0.08	0.03	98.95
MAL_GILL	0	0.02	0.02	0.07	0.03	98.98
HOL_TOWN	0.02	0	0.02	0.15	0.03	99.02
Groups DBMCRH & SBMHBL
Average dissimilarity = 74.57
	DBMCRH	SBMHBL
Species	Av.Abund	Av.Abund	Av.Diss	Diss/SD	Contrib%	Cum.%
STE_PART	6.38	0.93	6.77	2.25	9.08	9.08
COR_PERS	3.41	0.2	3.87	0.86	5.19	14.27
THA_BIFA	4.66	2.37	3.73	1.33	5.01	19.28
HAL_GARN	2.76	0.32	3.13	1.83	4.19	23.47
HAL_BIVI	0.5	2.11	2.25	1.43	3.02	26.5
SPA_AURO	2.5	1.28	2.17	1.33	2.91	29.41
ACA_BAHI	2.08	1.85	2.02	1.3	2.71	32.12
ACA_CHIR	1.87	1.1	2.01	1.17	2.7	34.82
HAE_SPE_	0.28	1.29	1.75	0.66	2.35	37.16
CHR_CYAN	1.54	0.01	1.73	0.9	2.32	39.49
CHA_SEDE	1.38	0.11	1.6	2.03	2.14	41.63
HAE_PLUM	0.53	1.25	1.47	1.02	1.97	43.6
ACA_COER	1.17	0.48	1.31	1.22	1.76	45.36
HAL_MACU	0.59	0.96	1.28	1.02	1.72	47.07
SCA_ISER	0.84	0.62	1.23	0.97	1.65	48.72
CAN_ROST	1.76	1.19	1.21	1.21	1.62	50.34
HOL_TRIC	0.99	0.02	1.19	1.54	1.6	51.94
CHR_INSO	0.99	0.01	1.15	0.57	1.54	53.48
SPA_ATOM	0.89	0.31	1.15	0.92	1.54	55.02
CLE_PARR	1.12	0.01	1.12	0.51	1.51	56.53
SCA_TAEN	0.84	0.18	1.05	0.94	1.41	57.94
PSE_MACU	0.58	0.86	0.99	1.13	1.32	59.27
CRY_ROSE	0.6	0.31	0.91	0.77	1.22	60.48
OCY_CHRY	0.18	0.66	0.87	0.92	1.17	61.65
ANI_VIRG	0.67	0.29	0.86	0.85	1.16	62.81
LAC_MAXI	0.66	0.3	0.85	0.97	1.14	63.95
BAL_CAPR	0.46	0.42	0.84	0.8	1.13	65.08
SER_TIGR	0.67	0.04	0.84	1.2	1.12	66.2
HAE_AURO	0.26	0.63	0.83	0.42	1.11	67.31
POM_ARCU	0.66	0.45	0.8	1.1	1.08	68.39
CHA_OCEL	0.62	0.11	0.77	1.01	1.03	69.42
SPA_VIRI	0.57	0.3	0.75	0.94	1.01	70.43
STE_VARI	0.39	0.53	0.72	1.02	0.96	71.39
HAE_FLAV	0.24	0.53	0.71	0.42	0.95	72.35
CAR_RUBE	0.35	0.31	0.67	0.53	0.9	73.24
COR_GLAU	0.33	0.3	0.63	0.69	0.85	74.09
BOD_RUFU	0.5	0.07	0.59	0.93	0.8	74.88
CEP_CRUE	0.5	0.01	0.58	0.97	0.78	75.66
POM_PARU	0.37	0.21	0.53	0.86	0.71	76.37
HAE_SCIU	0.21	0.3	0.49	0.47	0.66	77.03
CAR_CRYS	0.26	0.18	0.49	0.31	0.66	77.69
LUT_ANAL	0.34	0.09	0.47	0.74	0.63	78.31
HOL_BERM	0.37	0.04	0.45	0.73	0.61	78.92
CHR_MULT	0.39	0.01	0.42	0.32	0.56	79.48
HYP_UNIC	0.35	0.05	0.41	0.71	0.55	80.04
HOL_CILI	0.33	0.06	0.41	0.74	0.55	80.59
ABU_SAXA	0.18	0.25	0.39	0.35	0.53	81.11
STE_LEUC	0.12	0.25	0.38	0.61	0.5	81.62
SER_BALD	0.18	0.16	0.36	0.53	0.49	82.1
SPH_SPEN	0.13	0.2	0.36	0.63	0.48	82.58
SPA_RUBR	0.2	0.16	0.35	0.57	0.47	83.05
CHA_CAPI	0.28	0.03	0.35	0.56	0.47	83.52
CHR_SCOT	0.32	0	0.35	0.39	0.47	83.99
GNA_THOM	0.24	0.05	0.34	0.56	0.45	84.44
SER_TABA	0.24	0.03	0.33	0.58	0.44	84.88
SPA_CHRY	0.14	0.19	0.33	0.52	0.44	85.32
OPI_AURI	0.23	0.04	0.32	0.46	0.43	85.75
PAR_ACUM	0.06	0.21	0.29	0.48	0.39	86.14
ELA_OCEA	0.09	0.19	0.29	0.53	0.39	86.53
SER_TORT	0.22	0.01	0.28	0.34	0.38	86.91
HOL_ADSC	0.22	0.02	0.28	0.56	0.38	87.29
LUT_GRIS	0.11	0.15	0.27	0.31	0.37	87.66
CAL_CALA	0.16	0.08	0.27	0.51	0.36	88.02
PAR_MARM	0	0.21	0.26	0.51	0.35	88.37
PTE_VOLI	0.22	0.01	0.26	0.53	0.35	88.72
SPA_RADI	0.13	0.09	0.26	0.4	0.35	89.07
MAL_TRIA	0.01	0.21	0.25	0.53	0.34	89.41
XYR_SPLE	0.04	0.15	0.25	0.35	0.33	89.74
ALU_SCRI	0.2	0.02	0.24	0.51	0.33	90.06
PTE_CALL	0.09	0.1	0.22	0.39	0.29	90.36
DIP_FORM	0.01	0.15	0.22	0.36	0.29	90.65
CAN_PULL	0.14	0.05	0.21	0.51	0.29	90.94
DIO_HOLO	0.09	0.09	0.2	0.49	0.27	91.21
LAC_TRIQ	0.11	0.06	0.19	0.45	0.25	91.46
CHA_FABE	0.14	0.03	0.18	0.24	0.24	91.7
MAL_PLUM	0.13	0	0.16	0.4	0.22	91.92
URO_JAMA	0.03	0.09	0.15	0.41	0.21	92.13
HAL_POEY	0.01	0.12	0.15	0.36	0.2	92.33
JEN_SPE_	0.01	0.12	0.15	0.09	0.2	92.53
HAE_CARB	0.07	0.09	0.15	0.24	0.2	92.72
HAE_MELA	0.02	0.12	0.14	0.28	0.19	92.91
LUT_SYNA	0.04	0.08	0.14	0.24	0.19	93.1
HAE_STRI	0.11	0.05	0.14	0.18	0.19	93.29
STE_HISP	0.08	0.03	0.13	0.36	0.17	93.46
HAL_CYAN	0.11	0	0.13	0.37	0.17	93.63
CAR_BART	0.07	0.04	0.13	0.28	0.17	93.81
EPI_MORI	0.04	0.07	0.12	0.38	0.16	93.97
KYP_SECT	0.05	0.07	0.12	0.19	0.16	94.13
PTE_HELE	0.06	0.04	0.11	0.25	0.15	94.28
CHA_STRI	0.08	0.03	0.11	0.3	0.15	94.43
SCO_REGA	0.08	0.01	0.11	0.27	0.15	94.57
MAL_MACR	0	0.1	0.11	0.33	0.15	94.72
CHL_CHRY	0.02	0.1	0.11	0.09	0.14	94.86
DEC_MACA	0.08	0.03	0.11	0.1	0.14	95.01
AUL_MACU	0.07	0.03	0.1	0.35	0.14	95.14
STE_ADUS	0.02	0.07	0.1	0.29	0.14	95.28
ANI_SURI	0.07	0.01	0.1	0.28	0.13	95.41
HAE_PARR	0.04	0.05	0.1	0.23	0.13	95.54
ACA_QUAD	0.07	0.02	0.09	0.32	0.13	95.66
EQU_PUNC	0.02	0.06	0.09	0.3	0.12	95.78
SCO_PLUM	0.05	0.02	0.09	0.29	0.12	95.9
MON_TUCK	0.06	0.02	0.09	0.31	0.12	96.02
HAE_CHRY	0.04	0.06	0.09	0.14	0.12	96.14
HEM_BRAS	0.02	0.07	0.08	0.1	0.11	96.25
SCH_BETA	0.08	0	0.08	0.06	0.11	96.36
SCA_COER	0.06	0.01	0.08	0.26	0.11	96.47
CEN_ARGI	0.06	0	0.08	0.24	0.11	96.57
GER_CINE	0	0.08	0.08	0.11	0.11	96.68
CAL_PENN	0.04	0.02	0.08	0.25	0.1	96.78
SCA_GUAC	0.04	0.03	0.07	0.21	0.1	96.88
ACA_POLY	0.06	0.01	0.07	0.29	0.1	96.98
XYR_MART	0.02	0.04	0.07	0.23	0.1	97.08
HAL_RADI	0.02	0.04	0.07	0.26	0.1	97.17
COR_DICR	0.02	0.03	0.07	0.22	0.09	97.26
HAE_ALBU	0.03	0.03	0.07	0.21	0.09	97.36
BOD_PULC	0.05	0	0.07	0.25	0.09	97.45
HOL_RUFU	0.05	0.01	0.07	0.26	0.09	97.54
GIN_CIRR	0.02	0.04	0.06	0.28	0.09	97.62
SCO_MACU	0.06	0	0.06	0.12	0.08	97.7
STE_DIEN	0.01	0.04	0.06	0.2	0.08	97.78
SPH_BARR	0.04	0	0.06	0.16	0.08	97.85
SCA_VETU	0.03	0.02	0.05	0.24	0.07	97.93
EMB_PAND	0.01	0.02	0.05	0.18	0.06	97.99
ECH_NAUC	0.03	0	0.04	0.16	0.06	98.05
MYR_JACO	0.05	0	0.04	0.17	0.06	98.11
CHR_ENCH	0.04	0	0.04	0.19	0.06	98.16
RYP_SAPO	0.02	0.01	0.04	0.2	0.05	98.22
SER_RIVO	0.02	0.01	0.04	0.1	0.05	98.27
HET_CRUE	0.02	0.01	0.04	0.17	0.05	98.32
STE_PLAN	0.01	0.03	0.04	0.18	0.05	98.37
ALU_SCHO	0.03	0	0.03	0.19	0.05	98.41
CAL_PROR	0.02	0.01	0.03	0.17	0.05	98.46
CAN_SUFF	0.03	0	0.03	0.16	0.04	98.5
EPI_ADSC	0.03	0	0.03	0.19	0.04	98.54
HOL_TOWN	0.02	0	0.03	0.18	0.04	98.59
SCA_CRIS	0	0.02	0.03	0.14	0.04	98.63
FIS_TABA	0.01	0.01	0.03	0.18	0.04	98.66
DIP_ARGE	0	0.03	0.03	0.11	0.04	98.7
DIP_HOLB	0	0.03	0.03	0.14	0.04	98.74
ELA_BIPI	0.04	0	0.03	0.08	0.04	98.77
CAN_MACR	0.02	0.01	0.03	0.15	0.04	98.81
CAL_BAJO	0.02	0	0.03	0.16	0.04	98.84
GYM_MORI	0.02	0	0.03	0.15	0.04	98.88
EPI_GUTT	0.02	0	0.03	0.17	0.03	98.91
ALU_MONO	0.02	0	0.03	0.09	0.03	98.95
GYM_FUNE	0.02	0	0.03	0.17	0.03	98.98
CAR_HIPP	0.01	0.01	0.02	0.1	0.03	99.02
Groups SBMCRL & SBMHBH
Average dissimilarity = 61.81
	SBMCRL	SBMHBH
Species	Av.Abund	Av.Abund	Av.Diss	Diss/SD	Contrib%	Cum.%
STE_PART	3.8	2.14	3.07	1.32	4.97	4.97
HAE_AURO	0.32	2.64	2.71	0.59	4.39	9.36
THA_BIFA	3.79	3.77	2.4	1.19	3.88	13.24
COR_PERS	1.07	1.26	2.01	0.74	3.25	16.49
HAE_FLAV	0.76	1.74	1.94	0.9	3.14	19.63
SCA_ISER	1.71	0.89	1.93	1.09	3.12	22.75
ACA_BAHI	2.33	2.43	1.78	1.29	2.88	25.63
ACA_CHIR	1.48	1.74	1.76	1.12	2.85	28.48
HAL_MACU	1.61	1.35	1.69	1.2	2.74	31.22
SPA_AURO	1.87	2.1	1.58	1.2	2.56	33.78
HAL_BIVI	2.05	1.86	1.54	1.28	2.48	36.26
HAE_SPE_	0.42	0.97	1.53	0.58	2.47	38.73
HAE_PLUM	0.65	1.52	1.51	1.18	2.44	41.17
HAL_GARN	1.37	0.77	1.45	1.2	2.34	43.52
ACA_COER	0.85	1.25	1.28	1.17	2.07	45.59
OCY_CHRY	0.83	0.67	1.07	1.08	1.73	47.32
SPA_VIRI	0.68	0.88	1.01	1.14	1.64	48.96
HAE_SCIU	0.35	0.89	1	0.89	1.62	50.58
CAN_ROST	1.24	1.23	0.99	1.16	1.6	52.18
STE_VARI	0.88	0.8	0.98	1.22	1.59	53.77
ABU_SAXA	0.37	0.79	0.97	0.69	1.56	55.33
SCA_TAEN	0.69	0.37	0.9	0.88	1.45	56.78
SPA_ATOM	0.37	0.6	0.87	0.87	1.41	58.19
PSE_MACU	0.77	0.64	0.87	1.13	1.41	59.6
ANI_VIRG	0.48	0.61	0.85	0.84	1.37	60.97
CAR_RUBE	0.54	0.39	0.79	0.65	1.28	62.25
POM_ARCU	0.56	0.51	0.75	1.05	1.21	63.47
CHA_SEDE	0.61	0.2	0.74	0.96	1.2	64.66
STE_LEUC	0.44	0.5	0.73	0.97	1.19	65.85
BAL_CAPR	0.44	0.32	0.71	0.66	1.15	67
COR_GLAU	0.45	0.19	0.66	0.65	1.07	68.07
SER_TIGR	0.54	0.14	0.63	1	1.03	69.1
CRY_ROSE	0.39	0.24	0.6	0.58	0.97	70.07
ELA_OCEA	0.25	0.34	0.54	0.78	0.88	70.95
LUT_GRIS	0.2	0.37	0.52	0.51	0.84	71.79
LAC_MAXI	0.35	0.21	0.51	0.83	0.83	72.62
HAE_MELA	0.25	0.21	0.51	0.37	0.83	73.45
POM_PARU	0.33	0.24	0.49	0.82	0.8	74.25
HAE_CARB	0.06	0.46	0.47	0.52	0.76	75.01
BOD_RUFU	0.38	0.21	0.47	0.91	0.76	75.76
CHA_CAPI	0.35	0.14	0.46	0.7	0.75	76.51
MAL_TRIA	0.15	0.3	0.43	0.73	0.7	77.21
STE_ADUS	0.12	0.38	0.43	0.49	0.69	77.9
HYP_UNIC	0.35	0.11	0.41	0.79	0.66	78.56
CHA_OCEL	0.21	0.2	0.39	0.62	0.63	79.19
HAL_POEY	0.12	0.25	0.39	0.6	0.63	79.82
PAR_ACUM	0.09	0.25	0.38	0.53	0.62	80.44
SPA_RADI	0.05	0.3	0.37	0.48	0.59	81.03
SPA_RUBR	0.17	0.15	0.33	0.54	0.53	81.56
CAR_CRYS	0.15	0.16	0.31	0.38	0.5	82.07
HAE_CHRY	0.04	0.34	0.31	0.37	0.5	82.57
CEP_CRUE	0.27	0.05	0.31	0.63	0.5	83.07
STE_PLAN	0.11	0.23	0.31	0.51	0.5	83.57
KYP_SECT	0.05	0.28	0.29	0.4	0.48	84.04
PTE_CALL	0.19	0.04	0.28	0.33	0.46	84.5
SER_BALD	0.13	0.11	0.27	0.52	0.44	84.94
DIP_HOLB	0.13	0.19	0.26	0.28	0.43	85.37
CAL_CALA	0.22	0.02	0.26	0.44	0.43	85.8
HOL_TRIC	0.19	0.06	0.26	0.54	0.41	86.21
LUT_ANAL	0.11	0.13	0.25	0.53	0.4	86.61
HOL_CILI	0.14	0.12	0.25	0.58	0.4	87.01
DIP_FORM	0.16	0.01	0.24	0.24	0.38	87.39
DIO_HOLO	0.1	0.13	0.23	0.56	0.38	87.77
CAN_PULL	0.12	0.11	0.23	0.51	0.37	88.13
SPA_CHRY	0.08	0.13	0.22	0.44	0.36	88.49
COR_DICR	0.06	0.11	0.2	0.43	0.33	88.82
CHL_CHRY	0.08	0.12	0.2	0.19	0.32	89.14
HOL_BERM	0.1	0.1	0.2	0.47	0.32	89.47
EPI_MORI	0.12	0.08	0.2	0.5	0.32	89.79
XYR_SPLE	0.1	0.05	0.19	0.28	0.31	90.09
PAR_MARM	0.07	0.08	0.17	0.42	0.28	90.37
SCA_VETU	0.05	0.12	0.17	0.37	0.28	90.65
CHA_FABE	0	0.15	0.17	0.24	0.27	90.92
CHR_MULT	0.04	0.14	0.17	0.29	0.27	91.19
GNA_THOM	0.06	0.08	0.17	0.38	0.27	91.46
URO_JAMA	0.05	0.09	0.16	0.42	0.27	91.73
HAL_RADI	0.02	0.13	0.16	0.46	0.26	91.99
SPH_SPEN	0.05	0.09	0.16	0.39	0.26	92.24
HOL_ADSC	0.05	0.12	0.16	0.42	0.26	92.5
MIC_CHRY	0.04	0.13	0.16	0.3	0.25	92.76
SER_TABA	0.11	0.03	0.15	0.39	0.25	93
LUT_SYNA	0.03	0.14	0.15	0.25	0.25	93.25
HAE_PARR	0.07	0.08	0.15	0.27	0.24	93.49
OPI_AURI	0.12	0	0.15	0.29	0.24	93.73
AUL_MACU	0.01	0.13	0.14	0.39	0.22	93.96
PTE_HELE	0.08	0.01	0.14	0.2	0.22	94.18
CHR_CYAN	0.1	0.05	0.13	0.3	0.22	94.39
HAE_STRI	0	0.13	0.13	0.31	0.2	94.6
SCA_GUAC	0.09	0.04	0.13	0.37	0.2	94.8
LAC_TRIQ	0.09	0.02	0.12	0.4	0.19	94.99
STE_DIEN	0.05	0.07	0.11	0.29	0.18	95.17
SER_TORT	0.08	0	0.1	0.23	0.16	95.33
CHA_STRI	0.06	0.03	0.1	0.31	0.16	95.5
CAR_HIPP	0	0.15	0.1	0.12	0.16	95.66
SCH_BETA	0.05	0.03	0.09	0.14	0.15	95.81
ALU_SCRI	0.05	0.04	0.09	0.34	0.15	95.95
HAE_MACR	0.01	0.1	0.09	0.33	0.14	96.09
SCO_REGA	0.03	0.04	0.09	0.31	0.14	96.23
HYP_GEMM	0.06	0.01	0.08	0.29	0.14	96.37
MAL_MACR	0.03	0.05	0.08	0.31	0.13	96.5
LUT_APOD	0.03	0.07	0.08	0.23	0.13	96.64
CAR_BART	0	0.07	0.08	0.26	0.13	96.76
MON_TUCK	0.05	0.03	0.08	0.3	0.13	96.89
PTE_VOLI	0.06	0.02	0.08	0.31	0.13	97.02
SCO_PLUM	0.02	0.05	0.08	0.31	0.13	97.15
SER_RIVO	0.07	0	0.08	0.2	0.13	97.27
ANI_SURI	0.02	0.06	0.08	0.3	0.13	97.4
CLE_PARR	0.04	0.03	0.08	0.19	0.12	97.52
HOL_RUFU	0.04	0.02	0.07	0.27	0.12	97.64
CAL_PENN	0.02	0.03	0.06	0.25	0.1	97.74
SYN_INTE	0.02	0.03	0.06	0.24	0.09	97.83
ACA_QUAD	0.04	0.01	0.05	0.26	0.08	97.91
CEP_FULV	0.03	0.01	0.05	0.21	0.08	97.99
GIN_CIRR	0.02	0.03	0.05	0.24	0.08	98.07
CAL_PROR	0.03	0.01	0.05	0.2	0.08	98.14
CHR_SCOT	0.04	0.01	0.05	0.21	0.08	98.22
HOL_TOWN	0.03	0.01	0.05	0.21	0.07	98.29
XYR_MART	0.03	0	0.04	0.13	0.07	98.37
HYP_PUEL	0.02	0.02	0.04	0.22	0.07	98.43
STE_HISP	0.02	0.03	0.04	0.25	0.07	98.5
CAN_MACR	0.02	0.01	0.04	0.21	0.06	98.56
SCA_COER	0.02	0.01	0.04	0.18	0.06	98.62
SPH_TEST	0.02	0.01	0.03	0.18	0.06	98.67
HAL_CYAN	0.03	0	0.03	0.21	0.05	98.73
LAB_NUCH	0	0.02	0.03	0.16	0.05	98.78
EMB_PAND	0.02	0	0.03	0.18	0.05	98.82
GYM_MILI	0.02	0.01	0.03	0.18	0.05	98.87
EPI_GUTT	0.02	0	0.03	0.18	0.05	98.92
CHR_INSO	0.03	0	0.03	0.13	0.05	98.96
APO_MACU	0.01	0.01	0.03	0.14	0.04	99
Groups DBMCRL & SBMHBH
Average dissimilarity = 66.46
	DBMCRL	SBMHBH
Species	Av.Abund	Av.Abund	Av.Diss	Diss/SD	Contrib%	Cum.%
STE_PART	5.23	2.14	4.14	1.4	6.22	6.22
HAE_AURO	0.02	2.64	2.47	0.56	3.72	9.95
THA_BIFA	4.04	3.77	2.47	1.17	3.72	13.66
HAL_GARN	2.58	0.77	2.36	1.38	3.55	17.22
COR_PERS	1.56	1.26	2.3	0.76	3.46	20.67
ACA_BAHI	2.12	2.43	1.75	1.27	2.64	23.31
ACA_CHIR	1.71	1.74	1.72	1.12	2.59	25.9
HAL_BIVI	1.05	1.86	1.66	1.34	2.5	28.39
HAE_FLAV	0.07	1.74	1.64	0.79	2.47	30.87
SPA_AURO	1.72	2.1	1.56	1.21	2.34	33.21
HAE_PLUM	0.5	1.52	1.54	1.2	2.32	35.53
HAE_SPE_	0.46	0.97	1.52	0.51	2.28	37.82
HAL_MACU	0.57	1.35	1.44	1.1	2.17	39.99
SCA_ISER	0.98	0.89	1.35	1	2.04	42.02
ACA_COER	0.96	1.25	1.27	1.14	1.91	43.93
CHA_SEDE	1.18	0.2	1.19	1.46	1.8	45.73
CAN_ROST	1.78	1.23	1.06	1.18	1.59	47.32
SPA_VIRI	0.48	0.88	0.96	1.1	1.45	48.77
SER_TIGR	0.89	0.14	0.96	1.34	1.44	50.21
HOL_TRIC	0.88	0.06	0.94	1.3	1.41	51.62
SPA_ATOM	0.49	0.6	0.92	0.88	1.38	53
HAE_SCIU	0.12	0.89	0.91	0.8	1.37	54.37
BAL_CAPR	0.73	0.32	0.91	0.92	1.37	55.74
STE_VARI	0.42	0.8	0.86	1.05	1.3	57.04
LAC_MAXI	0.76	0.21	0.82	1	1.24	58.27
ANI_VIRG	0.41	0.61	0.8	0.79	1.2	59.48
POM_ARCU	0.74	0.51	0.8	1.12	1.2	60.67
SCA_TAEN	0.59	0.37	0.79	0.82	1.19	61.86
OCY_CHRY	0.15	0.67	0.76	0.91	1.14	63.01
ABU_SAXA	0.05	0.79	0.76	0.59	1.14	64.14
PSE_MACU	0.43	0.64	0.75	1.07	1.13	65.27
CAR_RUBE	0.45	0.39	0.7	0.64	1.05	66.32
CHR_CYAN	0.68	0.05	0.67	0.52	1	67.32
STE_LEUC	0.25	0.5	0.65	0.85	0.97	68.3
CHA_OCEL	0.55	0.2	0.64	0.94	0.96	69.26
SER_TABA	0.46	0.03	0.56	0.7	0.84	70.1
POM_PARU	0.44	0.24	0.55	0.91	0.82	70.92
COR_GLAU	0.36	0.19	0.53	0.58	0.8	71.72
CRY_ROSE	0.33	0.24	0.5	0.52	0.75	72.47
OPI_AURI	0.42	0	0.48	0.6	0.72	73.19
BOD_RUFU	0.39	0.21	0.46	0.86	0.69	73.88
LUT_ANAL	0.34	0.13	0.45	0.74	0.68	74.56
ELA_OCEA	0.07	0.34	0.45	0.65	0.67	75.24
HAE_CARB	0.03	0.46	0.44	0.51	0.67	75.9
CLE_PARR	0.47	0.03	0.43	0.32	0.64	76.54
LUT_GRIS	0.07	0.37	0.41	0.43	0.62	77.16
SER_TORT	0.36	0	0.41	0.45	0.61	77.77
CAR_CRYS	0.22	0.16	0.38	0.46	0.56	78.34
HOL_BERM	0.28	0.1	0.37	0.67	0.56	78.9
HOL_CILI	0.29	0.12	0.37	0.67	0.56	79.46
MAL_TRIA	0.03	0.3	0.37	0.63	0.55	80.01
HAE_MELA	0.1	0.21	0.37	0.37	0.55	80.56
SPA_RADI	0.05	0.3	0.35	0.47	0.53	81.08
PTE_CALL	0.28	0.04	0.35	0.43	0.53	81.61
STE_ADUS	0.02	0.38	0.35	0.41	0.53	82.14
CHR_INSO	0.36	0	0.33	0.4	0.5	82.64
PAR_ACUM	0.02	0.25	0.32	0.51	0.48	83.12
SER_BALD	0.17	0.11	0.31	0.57	0.46	83.58
HOL_ADSC	0.23	0.12	0.31	0.63	0.46	84.04
CHR_MULT	0.2	0.14	0.3	0.37	0.45	84.5
CEP_CRUE	0.26	0.05	0.3	0.66	0.44	84.94
SPH_SPEN	0.2	0.09	0.29	0.55	0.44	85.38
SPA_RUBR	0.16	0.15	0.29	0.58	0.44	85.82
HAL_POEY	0.01	0.25	0.29	0.52	0.44	86.26
CAL_CALA	0.22	0.02	0.28	0.48	0.41	86.68
HAE_CHRY	0	0.34	0.27	0.34	0.4	87.08
CHA_CAPI	0.14	0.14	0.25	0.48	0.38	87.46
KYP_SECT	0	0.28	0.25	0.37	0.38	87.84
GNA_THOM	0.15	0.08	0.24	0.47	0.36	88.2
SPA_CHRY	0.13	0.13	0.24	0.47	0.36	88.56
HYP_UNIC	0.15	0.11	0.23	0.55	0.35	88.9
CAN_PULL	0.13	0.11	0.22	0.56	0.34	89.24
XYR_SPLE	0.13	0.05	0.22	0.33	0.33	89.58
STE_PLAN	0.01	0.23	0.22	0.4	0.33	89.91
EPI_MORI	0.15	0.08	0.22	0.51	0.33	90.24
URO_JAMA	0.09	0.09	0.2	0.44	0.29	90.53
CHL_CHRY	0.07	0.12	0.19	0.16	0.29	90.82
PTE_HELE	0.16	0.01	0.19	0.3	0.28	91.1
DIO_HOLO	0.06	0.13	0.19	0.52	0.28	91.38
CHA_FABE	0.03	0.15	0.19	0.26	0.28	91.66
STE_HISP	0.13	0.03	0.17	0.44	0.26	91.92
LUT_SYNA	0.05	0.14	0.17	0.26	0.26	92.17
DIP_HOLB	0	0.19	0.16	0.31	0.25	92.42
HAL_CYAN	0.14	0	0.16	0.42	0.25	92.67
COR_DICR	0.02	0.11	0.15	0.38	0.23	92.9
AUL_MACU	0.04	0.13	0.15	0.43	0.23	93.13
LAC_TRIQ	0.12	0.02	0.15	0.45	0.23	93.35
ALU_SCRI	0.11	0.04	0.15	0.42	0.22	93.57
HAL_RADI	0	0.13	0.14	0.44	0.21	93.79
HAE_PARR	0.07	0.08	0.14	0.26	0.21	94
PTE_VOLI	0.12	0.02	0.14	0.4	0.21	94.21
CAR_BART	0.06	0.07	0.14	0.36	0.21	94.42
SCA_VETU	0.02	0.12	0.14	0.33	0.21	94.62
HAE_STRI	0.02	0.13	0.14	0.31	0.21	94.83
CAL_PENN	0.08	0.03	0.14	0.31	0.2	95.04
CHR_SCOT	0.13	0.01	0.13	0.24	0.19	95.22
HOL_RUFU	0.1	0.02	0.12	0.33	0.18	95.41
MIC_CHRY	0	0.13	0.12	0.27	0.18	95.58
PAR_MARM	0.02	0.08	0.11	0.35	0.17	95.75
CHA_STRI	0.07	0.03	0.11	0.33	0.17	95.92
SCA_GUAC	0.07	0.04	0.11	0.32	0.17	96.09
ACA_QUAD	0.09	0.01	0.1	0.35	0.15	96.24
CAR_HIPP	0	0.15	0.1	0.12	0.15	96.38
MAL_PLUM	0.08	0	0.09	0.32	0.14	96.53
SCO_PLUM	0.04	0.05	0.09	0.35	0.13	96.66
SCO_REGA	0.03	0.04	0.09	0.31	0.13	96.79
MON_TUCK	0.05	0.03	0.08	0.31	0.13	96.91
HAE_MACR	0	0.1	0.08	0.32	0.12	97.04
GYM_MORI	0.07	0	0.08	0.3	0.12	97.15
ANI_SURI	0.02	0.06	0.08	0.31	0.12	97.27
SYN_INTE	0.03	0.03	0.07	0.21	0.11	97.38
STE_DIEN	0	0.07	0.07	0.24	0.1	97.48
CEP_FULV	0.05	0.01	0.06	0.27	0.09	97.57
LUT_APOD	0	0.07	0.06	0.23	0.09	97.66
CAL_PROR	0.04	0.01	0.06	0.24	0.08	97.74
MAL_MACR	0	0.05	0.06	0.25	0.08	97.83
HYP_PUEL	0.02	0.02	0.05	0.24	0.07	97.9
XYR_MART	0.03	0	0.05	0.15	0.07	97.97
ECH_NAUC	0.03	0	0.04	0.17	0.07	98.03
HAE_ALBU	0.04	0	0.04	0.21	0.06	98.09
ACA_POLY	0.03	0	0.04	0.2	0.06	98.15
CAN_SUFF	0.04	0	0.04	0.19	0.06	98.21
SCA_COER	0.03	0.01	0.04	0.22	0.05	98.26
CAN_MACR	0.02	0.01	0.03	0.21	0.05	98.32
SCH_BETA	0	0.03	0.03	0.12	0.05	98.37
DEC_PUNC	0.03	0	0.03	0.11	0.05	98.42
GIN_CIRR	0	0.03	0.03	0.2	0.05	98.46
XYR_NOVA	0.02	0	0.03	0.14	0.05	98.51
DIO_HYST	0.02	0.01	0.03	0.17	0.05	98.56
HOL_TOWN	0.02	0.01	0.03	0.19	0.04	98.6
SPH_BARR	0.03	0	0.03	0.12	0.04	98.64
APO_PSEU	0.02	0	0.03	0.14	0.04	98.69
EPI_ADSC	0.03	0	0.03	0.2	0.04	98.73
LAB_NUCH	0	0.02	0.03	0.16	0.04	98.78
MYC_BONA	0.03	0	0.03	0.18	0.04	98.82
BOD_PULC	0.01	0.01	0.03	0.15	0.04	98.86
DIP_FORM	0.01	0.01	0.03	0.17	0.04	98.9
CEN_ARGI	0.02	0.01	0.03	0.19	0.04	98.94
SPH_TEST	0.01	0.01	0.03	0.16	0.04	98.98
PAR_UMBR	0.01	0.01	0.02	0.13	0.04	99.02
Groups DBMCRH & SBMHBH
Average dissimilarity = 66.63
	DBMCRH	SBMHBH
Species	Av.Abund	Av.Abund	Av.Diss	Diss/SD	Contrib%	Cum.%
STE_PART	6.38	2.14	4.71	1.61	7.06	7.06
COR_PERS	3.41	1.26	3.42	0.92	5.13	12.19
THA_BIFA	4.66	3.77	2.45	1.26	3.68	15.87
HAE_AURO	0.26	2.64	2.37	0.58	3.56	19.43
HAL_GARN	2.76	0.77	2.27	1.49	3.4	22.83
HAL_BIVI	0.5	1.86	1.7	1.46	2.56	25.39
ACA_BAHI	2.08	2.43	1.7	1.3	2.56	27.94
ACA_CHIR	1.87	1.74	1.59	1.11	2.39	30.34
HAE_FLAV	0.24	1.74	1.58	0.8	2.37	32.71
SPA_AURO	2.5	2.1	1.47	1.19	2.21	34.92
CHR_CYAN	1.54	0.05	1.47	0.89	2.2	37.12
HAE_PLUM	0.53	1.52	1.4	1.21	2.09	39.22
HAL_MACU	0.59	1.35	1.32	1.13	1.98	41.19
CHA_SEDE	1.38	0.2	1.25	1.81	1.88	43.07
HAE_SPE_	0.28	0.97	1.21	0.58	1.82	44.89
SCA_ISER	0.84	0.89	1.14	1.05	1.71	46.6
ACA_COER	1.17	1.25	1.13	1.15	1.7	48.3
SPA_ATOM	0.89	0.6	1.03	1.01	1.55	49.85
CLE_PARR	1.12	0.03	0.98	0.51	1.47	51.32
HOL_TRIC	0.99	0.06	0.98	1.49	1.47	52.79
CHR_INSO	0.99	0	0.97	0.56	1.46	54.25
CAN_ROST	1.76	1.23	0.93	1.23	1.4	55.65
HAE_SCIU	0.21	0.89	0.88	0.79	1.33	56.98
SCA_TAEN	0.84	0.37	0.87	0.99	1.31	58.29
ANI_VIRG	0.67	0.61	0.83	0.88	1.25	59.54
SPA_VIRI	0.57	0.88	0.82	1.14	1.24	60.77
ABU_SAXA	0.18	0.79	0.76	0.63	1.13	61.91
STE_VARI	0.39	0.8	0.75	1.14	1.13	63.03
OCY_CHRY	0.18	0.67	0.72	0.88	1.08	64.12
CRY_ROSE	0.6	0.24	0.71	0.72	1.07	65.19
LAC_MAXI	0.66	0.21	0.69	0.97	1.04	66.23
PSE_MACU	0.58	0.64	0.69	1.12	1.04	67.27
SER_TIGR	0.67	0.14	0.68	1.2	1.02	68.29
POM_ARCU	0.66	0.51	0.68	1.08	1.02	69.31
BAL_CAPR	0.46	0.32	0.68	0.72	1.02	70.33
CHA_OCEL	0.62	0.2	0.65	1.02	0.97	71.3
CAR_RUBE	0.35	0.39	0.58	0.62	0.86	72.16
STE_LEUC	0.12	0.5	0.52	0.84	0.78	72.95
BOD_RUFU	0.5	0.21	0.51	0.96	0.76	73.71
CEP_CRUE	0.5	0.05	0.49	0.98	0.74	74.45
COR_GLAU	0.33	0.19	0.47	0.61	0.71	75.16
POM_PARU	0.37	0.24	0.45	0.88	0.68	75.84
CHR_MULT	0.39	0.14	0.44	0.38	0.67	76.51
HAE_CARB	0.07	0.46	0.43	0.5	0.65	77.15
HOL_BERM	0.37	0.1	0.41	0.77	0.62	77.77
ELA_OCEA	0.09	0.34	0.41	0.68	0.62	78.39
LUT_GRIS	0.11	0.37	0.41	0.43	0.61	79
LUT_ANAL	0.34	0.13	0.4	0.77	0.6	79.6
SPA_RADI	0.13	0.3	0.38	0.54	0.57	80.17
CAR_CRYS	0.26	0.16	0.37	0.3	0.56	80.73
HOL_CILI	0.33	0.12	0.37	0.78	0.56	81.29
HYP_UNIC	0.35	0.11	0.37	0.77	0.55	81.84
CHA_CAPI	0.28	0.14	0.36	0.62	0.54	82.38
MAL_TRIA	0.01	0.3	0.32	0.64	0.48	82.86
STE_ADUS	0.02	0.38	0.32	0.41	0.48	83.34
PAR_ACUM	0.06	0.25	0.31	0.54	0.46	83.8
CHR_SCOT	0.32	0.01	0.3	0.39	0.46	84.26
GNA_THOM	0.24	0.08	0.3	0.59	0.46	84.72
SPA_RUBR	0.2	0.15	0.29	0.62	0.44	85.15
HOL_ADSC	0.22	0.12	0.28	0.65	0.43	85.58
SER_TABA	0.24	0.03	0.28	0.58	0.42	86
SER_BALD	0.18	0.11	0.27	0.59	0.41	86.41
HAE_CHRY	0.04	0.34	0.27	0.34	0.41	86.82
KYP_SECT	0.05	0.28	0.27	0.38	0.4	87.22
CHA_FABE	0.14	0.15	0.26	0.32	0.39	87.61
HAL_POEY	0.01	0.25	0.26	0.53	0.39	88
HAE_MELA	0.02	0.21	0.26	0.34	0.39	88.39
OPI_AURI	0.23	0	0.24	0.44	0.36	88.75
SPA_CHRY	0.14	0.13	0.24	0.56	0.35	89.1
SER_TORT	0.22	0	0.23	0.34	0.35	89.45
PTE_VOLI	0.22	0.02	0.23	0.54	0.34	89.79
CAN_PULL	0.14	0.11	0.22	0.58	0.33	90.12
ALU_SCRI	0.2	0.04	0.21	0.54	0.32	90.44
SPH_SPEN	0.13	0.09	0.21	0.52	0.31	90.75
STE_PLAN	0.01	0.23	0.2	0.4	0.3	91.05
DIO_HOLO	0.09	0.13	0.2	0.56	0.3	91.35
HAE_STRI	0.11	0.13	0.19	0.29	0.28	91.63
CAL_CALA	0.16	0.02	0.19	0.45	0.28	91.91
AUL_MACU	0.07	0.13	0.16	0.48	0.24	92.16
DIP_HOLB	0	0.19	0.15	0.31	0.23	92.39
COR_DICR	0.02	0.11	0.14	0.39	0.22	92.6
HAL_RADI	0.02	0.13	0.14	0.47	0.21	92.81
LUT_SYNA	0.04	0.14	0.14	0.23	0.21	93.02
CAR_BART	0.07	0.07	0.14	0.34	0.2	93.22
SCA_VETU	0.03	0.12	0.14	0.35	0.2	93.42
MAL_PLUM	0.13	0	0.13	0.39	0.2	93.62
URO_JAMA	0.03	0.09	0.13	0.39	0.19	93.81
CHL_CHRY	0.02	0.12	0.13	0.18	0.19	94
PTE_CALL	0.09	0.04	0.12	0.33	0.19	94.19
LAC_TRIQ	0.11	0.02	0.12	0.41	0.18	94.37
ANI_SURI	0.07	0.06	0.12	0.36	0.18	94.55
SCO_REGA	0.08	0.04	0.12	0.32	0.18	94.73
MIC_CHRY	0	0.13	0.11	0.27	0.17	94.89
EPI_MORI	0.04	0.08	0.11	0.39	0.16	95.06
HAE_PARR	0.04	0.08	0.11	0.25	0.16	95.22
HAL_CYAN	0.11	0	0.11	0.37	0.16	95.38
STE_HISP	0.08	0.03	0.1	0.37	0.15	95.53
CHA_STRI	0.08	0.03	0.1	0.32	0.15	95.68
SCH_BETA	0.08	0.03	0.1	0.09	0.15	95.84
CAR_HIPP	0.01	0.15	0.1	0.13	0.15	95.99
XYR_SPLE	0.04	0.05	0.1	0.21	0.15	96.14
SCO_PLUM	0.05	0.05	0.1	0.35	0.14	96.28
HAE_MACR	0.02	0.1	0.09	0.35	0.13	96.41
MON_TUCK	0.06	0.03	0.09	0.33	0.13	96.54
PAR_MARM	0	0.08	0.08	0.32	0.12	96.66
CAL_PENN	0.04	0.03	0.08	0.28	0.12	96.78
CEN_ARGI	0.06	0.01	0.07	0.26	0.11	96.89
PTE_HELE	0.06	0.01	0.07	0.25	0.11	97
SCA_COER	0.06	0.01	0.07	0.27	0.1	97.1
ACA_QUAD	0.07	0.01	0.07	0.3	0.1	97.2
STE_DIEN	0.01	0.07	0.07	0.25	0.1	97.3
BOD_PULC	0.05	0.01	0.07	0.28	0.1	97.4
HOL_RUFU	0.05	0.02	0.07	0.29	0.1	97.5
SCA_GUAC	0.04	0.04	0.06	0.31	0.1	97.6
DEC_MACA	0.08	0	0.06	0.08	0.1	97.69
LUT_APOD	0.01	0.07	0.06	0.23	0.09	97.78
ACA_POLY	0.06	0	0.06	0.28	0.09	97.86
MAL_MACR	0	0.05	0.05	0.25	0.08	97.94
SCO_MACU	0.06	0	0.05	0.11	0.07	98.01
SPH_BARR	0.04	0	0.05	0.15	0.07	98.08
GIN_CIRR	0.02	0.03	0.04	0.25	0.07	98.14
SYN_INTE	0	0.03	0.04	0.21	0.06	98.2
MYR_JACO	0.05	0	0.04	0.17	0.06	98.26
ECH_NAUC	0.03	0	0.04	0.16	0.06	98.31
CHR_ENCH	0.04	0	0.04	0.19	0.05	98.37
HOL_TOWN	0.02	0.01	0.04	0.21	0.05	98.42
RYP_SAPO	0.02	0.01	0.03	0.21	0.05	98.47
CAL_PROR	0.02	0.01	0.03	0.18	0.05	98.52
HYP_PUEL	0.01	0.02	0.03	0.21	0.05	98.57
HAE_ALBU	0.03	0	0.03	0.16	0.05	98.62
EQU_PUNC	0.02	0.01	0.03	0.19	0.04	98.66
CAN_MACR	0.02	0.01	0.03	0.17	0.04	98.7
ALU_SCHO	0.03	0	0.03	0.18	0.04	98.74
SER_RIVO	0.02	0	0.03	0.09	0.04	98.78
LAB_NUCH	0	0.02	0.03	0.16	0.04	98.82
CAN_SUFF	0.03	0	0.03	0.15	0.04	98.86
CEP_FULV	0.02	0.01	0.03	0.18	0.04	98.89
OPI_WHIT	0.01	0.02	0.02	0.19	0.04	98.93
DIP_FORM	0.01	0.01	0.02	0.16	0.04	98.97
ELA_BIPI	0.04	0	0.02	0.08	0.04	99
Groups SBMHBL & SBMHBH
Average dissimilarity = 67.31
	SBMHBL	SBMHBH
Species	Av.Abund	Av.Abund	Av.Diss	Diss/SD	Contrib%	Cum.%
THA_BIFA	2.37	3.77	3.56	1.21	5.29	5.29
HAE_AURO	0.63	2.64	3.33	0.66	4.95	10.24
STE_PART	0.93	2.14	2.7	1.14	4.02	14.26
HAE_SPE_	1.29	0.97	2.54	0.79	3.77	18.02
ACA_BAHI	1.85	2.43	2.39	1.27	3.55	21.57
HAE_FLAV	0.53	1.74	2.2	0.86	3.27	24.85
ACA_CHIR	1.1	1.74	2.2	1.07	3.27	28.11
SPA_AURO	1.28	2.1	2.18	1.27	3.24	31.35
HAE_PLUM	1.25	1.52	1.97	1.15	2.92	34.28
HAL_BIVI	2.11	1.86	1.88	1.18	2.8	37.08
HAL_MACU	0.96	1.35	1.87	1.12	2.77	39.85
COR_PERS	0.2	1.26	1.71	0.58	2.54	42.39
ACA_COER	0.48	1.25	1.52	1.14	2.26	44.65
SCA_ISER	0.62	0.89	1.43	0.89	2.12	46.78
HAE_SCIU	0.3	0.89	1.2	0.84	1.79	48.57
HAL_GARN	0.32	0.77	1.16	0.86	1.73	50.29
PSE_MACU	0.86	0.64	1.14	1.1	1.69	51.99
SPA_VIRI	0.3	0.88	1.14	1.1	1.69	53.67
OCY_CHRY	0.66	0.67	1.11	1.07	1.65	55.32
SPA_ATOM	0.31	0.6	1.07	0.79	1.59	56.92
CAN_ROST	1.19	1.23	1.06	1.09	1.57	58.48
ABU_SAXA	0.25	0.79	1.05	0.62	1.56	60.05
STE_VARI	0.53	0.8	1.05	1.13	1.56	61.61
ANI_VIRG	0.29	0.61	0.9	0.76	1.34	62.94
POM_ARCU	0.45	0.51	0.85	0.98	1.27	64.21
BAL_CAPR	0.42	0.32	0.8	0.81	1.2	65.41
STE_LEUC	0.25	0.5	0.78	0.88	1.16	66.56
CAR_RUBE	0.31	0.39	0.72	0.64	1.08	67.64
SCA_TAEN	0.18	0.37	0.64	0.59	0.95	68.59
ELA_OCEA	0.19	0.34	0.63	0.71	0.93	69.52
CRY_ROSE	0.31	0.24	0.63	0.56	0.93	70.45
LUT_GRIS	0.15	0.37	0.58	0.49	0.86	71.31
COR_GLAU	0.3	0.19	0.58	0.61	0.85	72.17
HAE_CARB	0.09	0.46	0.57	0.52	0.85	73.02
LAC_MAXI	0.3	0.21	0.57	0.74	0.84	73.86
PAR_ACUM	0.21	0.25	0.56	0.63	0.84	74.7
MAL_TRIA	0.21	0.3	0.56	0.74	0.83	75.53
POM_PARU	0.21	0.24	0.48	0.7	0.72	76.25
SPA_RADI	0.09	0.3	0.48	0.49	0.71	76.96
HAE_MELA	0.12	0.21	0.47	0.39	0.69	77.66
STE_ADUS	0.07	0.38	0.47	0.46	0.69	78.35
HAL_POEY	0.12	0.25	0.46	0.59	0.68	79.03
CHA_SEDE	0.11	0.2	0.4	0.55	0.59	79.62
CAR_CRYS	0.18	0.16	0.39	0.38	0.59	80.21
SPH_SPEN	0.2	0.09	0.38	0.56	0.57	80.78
KYP_SECT	0.07	0.28	0.37	0.39	0.55	81.32
HAE_CHRY	0.06	0.34	0.37	0.35	0.55	81.87
PAR_MARM	0.21	0.08	0.37	0.57	0.54	82.41
SER_BALD	0.16	0.11	0.36	0.44	0.54	82.96
SPA_RUBR	0.16	0.15	0.36	0.55	0.54	83.5
SPA_CHRY	0.19	0.13	0.36	0.48	0.54	84.04
CHA_OCEL	0.11	0.2	0.35	0.55	0.53	84.56
XYR_SPLE	0.15	0.05	0.32	0.32	0.48	85.05
LUT_ANAL	0.09	0.13	0.3	0.49	0.44	85.49
BOD_RUFU	0.07	0.21	0.28	0.63	0.42	85.9
STE_PLAN	0.03	0.23	0.28	0.42	0.41	86.32
DIO_HOLO	0.09	0.13	0.27	0.54	0.39	86.71
DIP_FORM	0.15	0.01	0.26	0.35	0.38	87.09
SER_TIGR	0.04	0.14	0.26	0.42	0.38	87.48
LUT_SYNA	0.08	0.14	0.26	0.28	0.38	87.86
CHA_FABE	0.03	0.15	0.24	0.26	0.36	88.22
URO_JAMA	0.09	0.09	0.24	0.48	0.36	88.58
CHL_CHRY	0.1	0.12	0.22	0.15	0.33	88.91
HAL_RADI	0.04	0.13	0.22	0.47	0.33	89.24
DIP_HOLB	0.03	0.19	0.22	0.34	0.33	89.57
COR_DICR	0.03	0.11	0.22	0.38	0.32	89.89
HOL_CILI	0.06	0.12	0.22	0.47	0.32	90.21
PTE_CALL	0.1	0.04	0.2	0.34	0.3	90.51
HAE_STRI	0.05	0.13	0.2	0.29	0.3	90.81
CHA_CAPI	0.03	0.14	0.2	0.37	0.29	91.1
GNA_THOM	0.05	0.08	0.2	0.39	0.29	91.39
CAN_PULL	0.05	0.11	0.19	0.44	0.29	91.68
MAL_MACR	0.1	0.05	0.18	0.4	0.27	91.95
EPI_MORI	0.07	0.08	0.18	0.43	0.26	92.21
AUL_MACU	0.03	0.13	0.18	0.43	0.26	92.47
HOL_BERM	0.04	0.1	0.18	0.36	0.26	92.73
HYP_UNIC	0.05	0.11	0.17	0.4	0.25	92.99
JEN_SPE_	0.12	0	0.16	0.09	0.24	93.23
SCA_VETU	0.02	0.12	0.16	0.32	0.24	93.47
HOL_ADSC	0.02	0.12	0.16	0.39	0.24	93.7
MIC_CHRY	0.02	0.13	0.16	0.29	0.24	93.94
HAE_PARR	0.05	0.08	0.15	0.25	0.23	94.17
CHR_MULT	0.01	0.14	0.15	0.23	0.23	94.39
CAR_BART	0.04	0.07	0.15	0.29	0.22	94.61
CAL_CALA	0.08	0.02	0.13	0.32	0.2	94.8
STE_DIEN	0.04	0.07	0.13	0.3	0.19	95
CAR_HIPP	0.01	0.15	0.12	0.13	0.19	95.18
GER_CINE	0.08	0.02	0.11	0.14	0.17	95.35
LAC_TRIQ	0.06	0.02	0.1	0.28	0.15	95.5
EQU_PUNC	0.06	0.01	0.1	0.27	0.15	95.65
HOL_TRIC	0.02	0.06	0.09	0.33	0.14	95.79
HAE_MACR	0	0.1	0.09	0.32	0.14	95.93
GIN_CIRR	0.04	0.03	0.09	0.3	0.14	96.07
SCO_PLUM	0.02	0.05	0.09	0.31	0.13	96.19
SER_TABA	0.03	0.03	0.09	0.25	0.13	96.32
SCO_REGA	0.01	0.04	0.08	0.27	0.13	96.45
ANI_SURI	0.01	0.06	0.08	0.29	0.12	96.57
PTE_HELE	0.04	0.01	0.08	0.17	0.12	96.69
SCA_GUAC	0.03	0.04	0.08	0.21	0.12	96.81
CAL_PENN	0.02	0.03	0.08	0.25	0.12	96.93
STE_HISP	0.03	0.03	0.07	0.26	0.11	97.03
MON_TUCK	0.02	0.03	0.07	0.23	0.1	97.14
LUT_APOD	0	0.07	0.07	0.22	0.1	97.24
CHA_STRI	0.03	0.03	0.06	0.26	0.1	97.33
XYR_MART	0.04	0	0.06	0.19	0.09	97.43
CHR_CYAN	0.01	0.05	0.06	0.22	0.09	97.52
ALU_SCRI	0.02	0.04	0.06	0.26	0.09	97.61
HEM_BRAS	0.07	0	0.06	0.08	0.09	97.71
CEP_CRUE	0.01	0.05	0.06	0.25	0.09	97.8
SYN_INTE	0.01	0.03	0.06	0.21	0.09	97.88
OPI_AURI	0.04	0	0.06	0.14	0.08	97.97
LAB_NUCH	0.01	0.02	0.05	0.18	0.08	98.04
EMB_PAND	0.02	0	0.04	0.16	0.06	98.11
SPH_TEST	0.02	0.01	0.04	0.18	0.06	98.17
SCH_BETA	0	0.03	0.04	0.12	0.06	98.23
HYP_PUEL	0.01	0.02	0.04	0.2	0.06	98.29
CLE_PARR	0.01	0.03	0.04	0.17	0.06	98.35
HAE_ALBU	0.03	0	0.04	0.13	0.06	98.4
DEC_MACA	0.03	0	0.04	0.06	0.06	98.46
CAL_PROR	0.01	0.01	0.04	0.15	0.05	98.51
SCA_CRIS	0.02	0	0.03	0.14	0.05	98.57
OLI_SAUR	0	0.01	0.03	0.11	0.05	98.62
ACA_QUAD	0.02	0.01	0.03	0.17	0.05	98.66
DIP_ARGE	0.03	0	0.03	0.11	0.05	98.71
PTE_VOLI	0.01	0.02	0.03	0.19	0.04	98.76
MEG_ATLA	0.01	0.01	0.03	0.14	0.04	98.8
HOL_RUFU	0.01	0.02	0.03	0.19	0.04	98.84
MAL_GILL	0.02	0	0.02	0.07	0.04	98.87
APO_MACU	0.01	0.01	0.02	0.16	0.04	98.91
OPI_WHIT	0	0.02	0.02	0.16	0.04	98.94
RYP_SAPO	0.01	0.01	0.02	0.14	0.03	98.98
SCA_COER	0.01	0.01	0.02	0.14	0.03	99.01
Groups SBMCRL & SBMCRH
Average dissimilarity = 55.93
	SBMCRL	SBMCRH
Species	Av.Abund	Av.Abund	Av.Diss	Diss/SD	Contrib%	Cum.%
COR_PERS	1.07	3.94	3.54	1.07	6.32	6.32
STE_PART	3.8	5.3	2.47	1.25	4.42	10.74
THA_BIFA	3.79	5.04	2.46	1.3	4.4	15.14
HAE_FLAV	0.76	2.32	2.13	0.99	3.8	18.94
SCA_ISER	1.71	1.66	1.59	1.25	2.85	21.79
ACA_CHIR	1.48	1.16	1.49	1.15	2.66	24.45
HAL_MACU	1.61	1.71	1.48	1.23	2.65	27.1
SPA_AURO	1.87	2.69	1.4	1.22	2.5	29.6
HAL_BIVI	2.05	1.9	1.36	1.31	2.42	32.02
ACA_BAHI	2.33	2.37	1.35	1.27	2.41	34.43
HAL_GARN	1.37	2.13	1.32	1.29	2.36	36.79
ACA_COER	0.85	1.64	1.26	1.3	2.24	39.04
HAE_PLUM	0.65	1.23	1.17	0.99	2.1	41.14
OCY_CHRY	0.83	1.2	1.15	1.16	2.05	43.19
SCA_TAEN	0.69	1.07	1.06	1.14	1.9	45.08
HAE_AURO	0.32	0.9	0.99	0.42	1.77	46.86
SPA_VIRI	0.68	1.12	0.96	1.21	1.73	48.58
ABU_SAXA	0.37	0.87	0.93	0.81	1.65	50.24
CAN_ROST	1.24	1.31	0.87	1.23	1.55	51.79
ANI_VIRG	0.48	0.79	0.81	1	1.45	53.24
STE_VARI	0.88	1.03	0.8	1.27	1.42	54.66
CHR_MULT	0.04	0.92	0.78	0.4	1.4	56.06
SPA_ATOM	0.37	0.66	0.76	0.92	1.36	57.42
HAE_SCIU	0.35	0.72	0.75	0.8	1.35	58.77
PSE_MACU	0.77	0.67	0.74	1.18	1.32	60.08
CHA_SEDE	0.61	0.8	0.73	1.13	1.31	61.4
COR_GLAU	0.45	0.45	0.73	0.76	1.3	62.7
HAE_SPE_	0.42	0.34	0.7	0.37	1.24	63.94
POM_ARCU	0.56	0.58	0.63	1.15	1.13	65.06
SER_TIGR	0.54	0.73	0.62	1.18	1.11	66.17
CRY_ROSE	0.39	0.35	0.62	0.62	1.1	67.27
CAR_RUBE	0.54	0.24	0.62	0.58	1.1	68.37
STE_LEUC	0.44	0.5	0.61	1	1.1	69.47
CHA_CAPI	0.35	0.61	0.6	1.09	1.08	70.55
HYP_UNIC	0.35	0.6	0.57	1.11	1.03	71.57
BAL_CAPR	0.44	0.24	0.55	0.64	0.99	72.56
BOD_RUFU	0.38	0.6	0.54	1.16	0.97	73.54
LAC_MAXI	0.35	0.41	0.54	0.94	0.96	74.5
CHA_OCEL	0.21	0.42	0.5	0.79	0.89	75.39
CEP_CRUE	0.27	0.49	0.49	1.09	0.88	76.27
ELA_OCEA	0.25	0.38	0.48	0.76	0.85	77.12
POM_PARU	0.33	0.29	0.45	0.89	0.8	77.92
CAR_CRYS	0.15	0.39	0.42	0.35	0.76	78.67
LUT_GRIS	0.2	0.3	0.42	0.45	0.75	79.42
HOL_TRIC	0.19	0.36	0.41	0.88	0.74	80.16
STE_ADUS	0.12	0.38	0.41	0.67	0.73	80.89
CHR_CYAN	0.1	0.37	0.37	0.6	0.66	81.55
HOL_CILI	0.14	0.23	0.3	0.73	0.53	82.07
CAN_PULL	0.12	0.22	0.27	0.65	0.48	82.56
CAL_CALA	0.22	0.05	0.25	0.47	0.45	83.01
PTE_CALL	0.19	0.06	0.25	0.35	0.45	83.45
GNA_THOM	0.06	0.22	0.25	0.56	0.45	83.9
CLE_PARR	0.04	0.28	0.25	0.31	0.44	84.34
HAE_MELA	0.25	0.01	0.23	0.22	0.42	84.76
SPA_RUBR	0.17	0.1	0.23	0.45	0.41	85.17
HAE_CARB	0.06	0.22	0.23	0.44	0.41	85.58
HAL_POEY	0.12	0.13	0.23	0.46	0.41	85.99
SER_BALD	0.13	0.11	0.23	0.51	0.41	86.4
HOL_BERM	0.1	0.19	0.23	0.61	0.41	86.81
CHR_SCOT	0.04	0.23	0.22	0.41	0.4	87.21
MAL_TRIA	0.15	0.11	0.22	0.59	0.4	87.61
STE_PLAN	0.11	0.14	0.22	0.49	0.39	88
DIP_FORM	0.16	0.03	0.21	0.27	0.38	88.38
LUT_ANAL	0.11	0.11	0.21	0.53	0.37	88.74
SPA_RADI	0.05	0.19	0.2	0.45	0.36	89.1
LUT_SYNA	0.03	0.23	0.2	0.16	0.36	89.46
DIO_HOLO	0.1	0.12	0.19	0.55	0.34	89.8
KYP_SECT	0.05	0.15	0.17	0.31	0.31	90.11
PAR_ACUM	0.09	0.11	0.17	0.38	0.31	90.42
EPI_MORI	0.12	0.06	0.17	0.48	0.31	90.72
SPA_CHRY	0.08	0.08	0.16	0.4	0.28	91
CHA_STRI	0.06	0.11	0.15	0.4	0.27	91.28
PTE_HELE	0.08	0.06	0.14	0.26	0.26	91.54
MIC_CHRY	0.04	0.13	0.14	0.37	0.25	91.79
HAL_RADI	0.02	0.13	0.14	0.41	0.25	92.03
OPI_AURI	0.12	0.02	0.14	0.31	0.25	92.28
COR_DICR	0.06	0.09	0.14	0.4	0.24	92.53
PTE_VOLI	0.06	0.09	0.14	0.44	0.24	92.77
LAC_TRIQ	0.09	0.06	0.13	0.47	0.24	93.01
SER_TABA	0.11	0.04	0.13	0.41	0.24	93.25
HYP_GEMM	0.06	0.08	0.13	0.42	0.23	93.48
SCA_GUAC	0.09	0.06	0.13	0.39	0.23	93.72
XYR_SPLE	0.1	0.02	0.12	0.31	0.22	93.94
ALU_SCRI	0.05	0.09	0.12	0.44	0.22	94.15
CHL_CHRY	0.08	0.03	0.12	0.15	0.21	94.37
SER_TORT	0.08	0.04	0.12	0.31	0.21	94.58
URO_JAMA	0.05	0.06	0.12	0.39	0.21	94.79
HOL_ADSC	0.05	0.08	0.11	0.35	0.19	94.98
CHA_FABE	0	0.1	0.1	0.26	0.18	95.15
ACA_QUAD	0.04	0.07	0.1	0.4	0.18	95.33
PAR_MARM	0.07	0.02	0.1	0.34	0.18	95.51
DIP_HOLB	0.13	0	0.09	0.13	0.16	95.67
SER_RIVO	0.07	0.03	0.09	0.26	0.16	95.83
HOL_TOWN	0.03	0.06	0.08	0.34	0.15	95.98
STE_DIEN	0.05	0.05	0.08	0.27	0.15	96.13
SPH_SPEN	0.05	0.04	0.08	0.31	0.15	96.28
SCA_VETU	0.05	0.05	0.08	0.33	0.15	96.43
SCO_REGA	0.03	0.07	0.08	0.33	0.15	96.57
ANI_SURI	0.02	0.07	0.08	0.3	0.14	96.71
HAE_PARR	0.07	0.01	0.07	0.22	0.13	96.84
SCH_BETA	0.05	0.03	0.07	0.14	0.12	96.96
LUT_APOD	0.03	0.06	0.07	0.2	0.12	97.08
HAE_MACR	0.01	0.06	0.06	0.31	0.11	97.19
CHR_INSO	0.03	0.04	0.06	0.23	0.11	97.3
CEP_FULV	0.03	0.02	0.05	0.25	0.09	97.38
HAL_CYAN	0.03	0.02	0.05	0.23	0.09	97.47
HOL_RUFU	0.04	0	0.05	0.22	0.09	97.56
PEM_SCHO	0	0.05	0.05	0.17	0.08	97.64
CAL_PENN	0.02	0.02	0.04	0.23	0.08	97.72
ACA_POLY	0.02	0.03	0.04	0.23	0.08	97.8
CAL_PROR	0.03	0.02	0.04	0.21	0.08	97.88
APO_BINO	0	0.03	0.04	0.18	0.08	97.96
AUL_MACU	0.01	0.03	0.04	0.21	0.07	98.03
MON_TUCK	0.05	0	0.04	0.23	0.07	98.1
HAE_CHRY	0.04	0	0.04	0.15	0.07	98.17
LUT_MAHO	0.02	0.02	0.04	0.22	0.07	98.24
HYP_PUEL	0.02	0.02	0.04	0.24	0.07	98.31
XYR_MART	0.03	0	0.04	0.13	0.07	98.37
HET_CRUE	0.02	0.02	0.04	0.19	0.06	98.44
EPI_GUTT	0.02	0.01	0.04	0.22	0.06	98.5
LAC_BICA	0	0.04	0.03	0.23	0.05	98.55
GYM_MILI	0.02	0.01	0.03	0.19	0.05	98.61
EPI_ADSC	0.01	0.02	0.03	0.21	0.05	98.66
HAE_ALBU	0.01	0.01	0.03	0.16	0.05	98.71
GYM_FUNE	0.01	0.02	0.03	0.21	0.05	98.76
MYC_BONA	0	0.02	0.03	0.18	0.05	98.81
MAL_MACR	0.03	0	0.03	0.18	0.05	98.85
SCO_PLUM	0.02	0	0.03	0.18	0.05	98.9
BOD_PULC	0	0.03	0.03	0.18	0.04	98.94
EMB_PAND	0.02	0	0.02	0.18	0.04	98.99
SYN_FOET	0	0.02	0.02	0.18	0.04	99.03
Groups DBMCRL & SBMCRH
Average dissimilarity = 58.46
	DBMCRL	SBMCRH
Species	Av.Abund	Av.Abund	Av.Diss	Diss/SD	Contrib%	Cum.%
COR_PERS	1.56	3.94	3.59	1.08	6.14	6.14
THA_BIFA	4.04	5.04	2.49	1.28	4.26	10.4
STE_PART	5.23	5.3	2.49	1.23	4.26	14.66
HAE_FLAV	0.07	2.32	2.01	0.94	3.45	18.1
ACA_CHIR	1.71	1.16	1.5	1.22	2.57	20.68
HAL_GARN	2.58	2.13	1.47	1.26	2.52	23.19
SPA_AURO	1.72	2.69	1.47	1.31	2.51	25.71
SCA_ISER	0.98	1.66	1.45	1.27	2.48	28.19
HAL_BIVI	1.05	1.9	1.45	1.37	2.48	30.67
HAL_MACU	0.57	1.71	1.45	1.18	2.48	33.15
ACA_BAHI	2.12	2.37	1.34	1.23	2.29	35.44
ACA_COER	0.96	1.64	1.22	1.27	2.08	37.52
HAE_PLUM	0.5	1.23	1.19	0.98	2.03	39.55
OCY_CHRY	0.15	1.2	1.1	1.07	1.89	41.44
SCA_TAEN	0.59	1.07	1.04	1.13	1.79	43.22
SPA_VIRI	0.48	1.12	0.98	1.23	1.67	44.89
CAN_ROST	1.78	1.31	0.91	1.23	1.55	46.45
STE_VARI	0.42	1.03	0.88	1.29	1.51	47.96
CHR_MULT	0.2	0.92	0.86	0.45	1.47	49.43
SPA_ATOM	0.49	0.66	0.8	0.93	1.37	50.8
ANI_VIRG	0.41	0.79	0.78	0.95	1.34	52.14
CHA_SEDE	1.18	0.8	0.78	1.12	1.34	53.48
ABU_SAXA	0.05	0.87	0.78	0.73	1.33	54.81
HAE_AURO	0.02	0.9	0.78	0.39	1.33	56.14
BAL_CAPR	0.73	0.24	0.74	0.91	1.27	57.4
CHR_CYAN	0.68	0.37	0.73	0.66	1.25	58.65
LAC_MAXI	0.76	0.41	0.72	1.06	1.22	59.87
HOL_TRIC	0.88	0.36	0.71	1.27	1.22	61.1
HAE_SPE_	0.46	0.34	0.69	0.3	1.17	62.27
PSE_MACU	0.43	0.67	0.67	1.06	1.14	63.41
HAE_SCIU	0.12	0.72	0.67	0.71	1.14	64.55
COR_GLAU	0.36	0.45	0.65	0.69	1.12	65.67
POM_ARCU	0.74	0.58	0.65	1.19	1.11	66.79
SER_TIGR	0.89	0.73	0.62	1.18	1.05	67.84
CHA_OCEL	0.55	0.42	0.6	1	1.03	68.87
CHA_CAPI	0.14	0.61	0.57	1.06	0.98	69.85
BOD_RUFU	0.39	0.6	0.56	1.17	0.95	70.8
HYP_UNIC	0.15	0.6	0.56	1.07	0.95	71.75
STE_LEUC	0.25	0.5	0.54	0.88	0.93	72.68
CRY_ROSE	0.33	0.35	0.54	0.57	0.93	73.6
CLE_PARR	0.47	0.28	0.53	0.41	0.91	74.52
CAR_RUBE	0.45	0.24	0.53	0.55	0.9	75.42
POM_PARU	0.44	0.29	0.49	0.98	0.83	76.25
CAR_CRYS	0.22	0.39	0.48	0.41	0.82	77.07
SER_TABA	0.46	0.04	0.47	0.72	0.8	77.87
CEP_CRUE	0.26	0.49	0.46	1.07	0.79	78.67
OPI_AURI	0.42	0.02	0.41	0.61	0.71	79.38
ELA_OCEA	0.07	0.38	0.39	0.63	0.67	80.04
LUT_ANAL	0.34	0.11	0.38	0.75	0.65	80.69
HOL_CILI	0.29	0.23	0.38	0.81	0.64	81.33
SER_TORT	0.36	0.04	0.37	0.49	0.63	81.96
STE_ADUS	0.02	0.38	0.36	0.61	0.62	82.58
HOL_BERM	0.28	0.19	0.35	0.76	0.6	83.18
LUT_GRIS	0.07	0.3	0.32	0.37	0.54	83.72
CHR_INSO	0.36	0.04	0.32	0.43	0.54	84.27
PTE_CALL	0.28	0.06	0.31	0.45	0.53	84.79
GNA_THOM	0.15	0.22	0.29	0.62	0.5	85.3
CHR_SCOT	0.13	0.23	0.28	0.44	0.48	85.78
CAN_PULL	0.13	0.22	0.26	0.69	0.45	86.23
SER_BALD	0.17	0.11	0.26	0.57	0.44	86.67
CAL_CALA	0.22	0.05	0.26	0.51	0.44	87.11
HOL_ADSC	0.23	0.08	0.24	0.59	0.42	87.53
LUT_SYNA	0.05	0.23	0.22	0.17	0.37	87.9
SPH_SPEN	0.2	0.04	0.21	0.51	0.37	88.27
HAE_CARB	0.03	0.22	0.21	0.42	0.36	88.63
SPA_RUBR	0.16	0.1	0.21	0.5	0.36	88.98
SPA_RADI	0.05	0.19	0.19	0.44	0.33	89.31
PTE_HELE	0.16	0.06	0.19	0.35	0.33	89.64
EPI_MORI	0.15	0.06	0.19	0.5	0.32	89.96
PTE_VOLI	0.12	0.09	0.18	0.51	0.31	90.27
SPA_CHRY	0.13	0.08	0.18	0.42	0.3	90.57
ALU_SCRI	0.11	0.09	0.16	0.5	0.28	90.85
CHA_STRI	0.07	0.11	0.16	0.42	0.27	91.12
LAC_TRIQ	0.12	0.06	0.16	0.52	0.27	91.39
HAL_CYAN	0.14	0.02	0.16	0.44	0.27	91.66
DIO_HOLO	0.06	0.12	0.15	0.51	0.26	91.92
XYR_SPLE	0.13	0.02	0.15	0.36	0.26	92.18
URO_JAMA	0.09	0.06	0.15	0.41	0.25	92.43
STE_PLAN	0.01	0.14	0.14	0.38	0.24	92.67
ACA_QUAD	0.09	0.07	0.13	0.47	0.23	92.9
KYP_SECT	0	0.15	0.13	0.27	0.23	93.12
STE_HISP	0.13	0	0.13	0.4	0.22	93.35
HAL_POEY	0.01	0.13	0.13	0.35	0.22	93.57
HAL_RADI	0	0.13	0.12	0.39	0.21	93.78
MAL_TRIA	0.03	0.11	0.12	0.43	0.21	93.99
SCA_GUAC	0.07	0.06	0.12	0.34	0.2	94.18
CHA_FABE	0.03	0.1	0.12	0.29	0.2	94.38
CHL_CHRY	0.07	0.03	0.11	0.12	0.19	94.57
PAR_ACUM	0.02	0.11	0.11	0.41	0.18	94.76
CAL_PENN	0.08	0.02	0.11	0.3	0.18	94.94
MIC_CHRY	0	0.13	0.11	0.38	0.18	95.12
HAE_MELA	0.1	0.01	0.1	0.19	0.18	95.3
COR_DICR	0.02	0.09	0.09	0.37	0.16	95.46
HOL_RUFU	0.1	0	0.09	0.3	0.16	95.62
HYP_GEMM	0.01	0.08	0.08	0.33	0.14	95.76
SCO_REGA	0.03	0.07	0.08	0.33	0.14	95.9
GYM_MORI	0.07	0.01	0.08	0.33	0.14	96.04
MAL_PLUM	0.08	0	0.08	0.32	0.14	96.18
ANI_SURI	0.02	0.07	0.08	0.3	0.13	96.31
CAR_BART	0.06	0.02	0.07	0.28	0.12	96.43
HOL_TOWN	0.02	0.06	0.07	0.33	0.12	96.55
HAE_PARR	0.07	0.01	0.06	0.2	0.11	96.66
ACA_POLY	0.03	0.03	0.06	0.27	0.1	96.76
AUL_MACU	0.04	0.03	0.06	0.28	0.1	96.86
CEP_FULV	0.05	0.02	0.06	0.31	0.1	96.97
HAE_MACR	0	0.06	0.06	0.3	0.1	97.06
APO_BINO	0.01	0.03	0.05	0.22	0.09	97.16
SCA_VETU	0.02	0.05	0.05	0.3	0.09	97.25
CAL_PROR	0.04	0.02	0.05	0.25	0.09	97.34
HAE_ALBU	0.04	0.01	0.05	0.25	0.08	97.42
MYC_BONA	0.03	0.02	0.05	0.26	0.08	97.51
EPI_ADSC	0.03	0.02	0.05	0.27	0.08	97.59
LUT_APOD	0	0.06	0.05	0.19	0.08	97.67
PAR_MARM	0.02	0.02	0.05	0.24	0.08	97.74
MON_TUCK	0.05	0	0.05	0.25	0.08	97.82
PEM_SCHO	0	0.05	0.04	0.17	0.08	97.9
SER_RIVO	0.02	0.03	0.04	0.21	0.08	97.97
STE_DIEN	0	0.05	0.04	0.22	0.07	98.05
LAC_BICA	0.01	0.04	0.04	0.26	0.07	98.12
HYP_PUEL	0.02	0.02	0.04	0.25	0.07	98.19
DIP_FORM	0.01	0.03	0.04	0.21	0.07	98.26
SCO_PLUM	0.04	0	0.04	0.24	0.07	98.33
BOD_PULC	0.01	0.03	0.04	0.2	0.06	98.39
XYR_MART	0.03	0	0.04	0.15	0.06	98.45
HAE_STRI	0.02	0.02	0.04	0.17	0.06	98.52
ECH_NAUC	0.03	0	0.04	0.17	0.06	98.58
CAN_SUFF	0.04	0	0.03	0.2	0.06	98.63
SYN_FOET	0.01	0.02	0.03	0.21	0.05	98.69
SYN_INTE	0.03	0	0.03	0.13	0.05	98.74
DIO_HYST	0.02	0.01	0.03	0.18	0.05	98.79
DEC_PUNC	0.03	0	0.03	0.11	0.05	98.83
HET_CRUE	0.01	0.02	0.03	0.16	0.05	98.88
SPH_BARR	0.03	0	0.03	0.12	0.04	98.92
XYR_NOVA	0.02	0	0.03	0.14	0.04	98.97
APO_PSEU	0.02	0	0.02	0.14	0.04	99.01
Groups DBMCRH & SBMCRH
Average dissimilarity = 55.87
	DBMCRH	SBMCRH
Species	Av.Abund	Av.Abund	Av.Diss	Diss/SD	Contrib%	Cum.%
COR_PERS	3.41	3.94	3.7	1.12	6.63	6.63
STE_PART	6.38	5.3	2.31	1.24	4.14	10.77
THA_BIFA	4.66	5.04	2.24	1.31	4	14.77
HAE_FLAV	0.24	2.32	1.91	0.94	3.42	18.19
HAL_BIVI	0.5	1.9	1.5	1.48	2.68	20.87
ACA_CHIR	1.87	1.16	1.48	1.19	2.64	23.51
ACA_BAHI	2.08	2.37	1.35	1.3	2.42	25.93
HAL_MACU	0.59	1.71	1.34	1.2	2.41	28.33
HAL_GARN	2.76	2.13	1.27	1.25	2.28	30.61
CHR_CYAN	1.54	0.37	1.27	0.93	2.28	32.89
SCA_ISER	0.84	1.66	1.26	1.25	2.25	35.14
SPA_AURO	2.5	2.69	1.16	1.27	2.07	37.21
HAE_PLUM	0.53	1.23	1.09	0.99	1.95	39.15
OCY_CHRY	0.18	1.2	1.05	1.08	1.88	41.03
ACA_COER	1.17	1.64	1.03	1.23	1.84	42.87
CLE_PARR	1.12	0.28	0.98	0.57	1.75	44.62
SCA_TAEN	0.84	1.07	0.94	1.17	1.68	46.3
CHR_MULT	0.39	0.92	0.92	0.49	1.65	47.94
SPA_ATOM	0.89	0.66	0.91	1.05	1.62	49.57
CHR_INSO	0.99	0.04	0.86	0.58	1.54	51.11
HAE_AURO	0.26	0.9	0.84	0.42	1.5	52.61
SPA_VIRI	0.57	1.12	0.82	1.2	1.47	54.08
CAN_ROST	1.76	1.31	0.81	1.28	1.45	55.53
STE_VARI	0.39	1.03	0.78	1.35	1.4	56.93
ABU_SAXA	0.18	0.87	0.76	0.76	1.37	58.3
ANI_VIRG	0.67	0.79	0.75	0.98	1.34	59.64
CHA_SEDE	1.38	0.8	0.74	1.17	1.33	60.97
HOL_TRIC	0.99	0.36	0.72	1.33	1.28	62.25
CRY_ROSE	0.6	0.35	0.69	0.76	1.24	63.5
HAE_SCIU	0.21	0.72	0.67	0.7	1.19	64.69
LAC_MAXI	0.66	0.41	0.62	1.04	1.11	65.79
PSE_MACU	0.58	0.67	0.61	1.1	1.09	66.89
COR_GLAU	0.33	0.45	0.58	0.72	1.04	67.92
CHA_OCEL	0.62	0.42	0.58	1.05	1.04	68.96
POM_ARCU	0.66	0.58	0.57	1.16	1.02	69.98
CHA_CAPI	0.28	0.61	0.55	1.09	0.98	70.96
BAL_CAPR	0.46	0.24	0.54	0.7	0.97	71.92
HYP_UNIC	0.35	0.6	0.52	1.12	0.93	72.86
SER_TIGR	0.67	0.73	0.52	1.17	0.92	73.78
BOD_RUFU	0.5	0.6	0.51	1.15	0.91	74.69
HAE_SPE_	0.28	0.34	0.48	0.36	0.87	75.55
CAR_CRYS	0.26	0.39	0.47	0.34	0.84	76.4
CEP_CRUE	0.5	0.49	0.46	1.11	0.82	77.22
STE_LEUC	0.12	0.5	0.44	0.89	0.79	78.01
CAR_RUBE	0.35	0.24	0.43	0.54	0.77	78.77
POM_PARU	0.37	0.29	0.41	0.94	0.74	79.52
CHR_SCOT	0.32	0.23	0.4	0.54	0.72	80.23
HOL_BERM	0.37	0.19	0.38	0.84	0.68	80.91
ELA_OCEA	0.09	0.38	0.37	0.65	0.66	81.57
HOL_CILI	0.33	0.23	0.36	0.88	0.64	82.2
LUT_ANAL	0.34	0.11	0.34	0.77	0.62	82.82
STE_ADUS	0.02	0.38	0.33	0.61	0.59	83.41
GNA_THOM	0.24	0.22	0.33	0.72	0.59	84
LUT_GRIS	0.11	0.3	0.32	0.37	0.57	84.57
CAN_PULL	0.14	0.22	0.25	0.7	0.46	85.03
SER_TABA	0.24	0.04	0.24	0.59	0.43	85.46
PTE_VOLI	0.22	0.09	0.24	0.63	0.42	85.88
SER_BALD	0.18	0.11	0.24	0.58	0.42	86.31
SPA_RADI	0.13	0.19	0.24	0.5	0.42	86.73
HOL_ADSC	0.22	0.08	0.23	0.62	0.41	87.14
SER_TORT	0.22	0.04	0.23	0.38	0.4	87.54
SPA_RUBR	0.2	0.1	0.22	0.55	0.4	87.94
OPI_AURI	0.23	0.02	0.22	0.46	0.39	88.33
HAE_CARB	0.07	0.22	0.21	0.4	0.38	88.71
ALU_SCRI	0.2	0.09	0.21	0.6	0.38	89.09
CHA_FABE	0.14	0.1	0.19	0.33	0.34	89.43
CAL_CALA	0.16	0.05	0.19	0.48	0.33	89.76
LUT_SYNA	0.04	0.23	0.18	0.16	0.33	90.09
SPA_CHRY	0.14	0.08	0.18	0.53	0.31	90.4
DIO_HOLO	0.09	0.12	0.17	0.55	0.3	90.7
KYP_SECT	0.05	0.15	0.16	0.29	0.28	90.98
CHA_STRI	0.08	0.11	0.15	0.41	0.26	91.24
SPH_SPEN	0.13	0.04	0.14	0.47	0.25	91.49
LAC_TRIQ	0.11	0.06	0.14	0.48	0.24	91.74
STE_PLAN	0.01	0.14	0.13	0.37	0.23	91.97
PAR_ACUM	0.06	0.11	0.13	0.41	0.22	92.19
HAL_RADI	0.02	0.13	0.12	0.41	0.22	92.41
PTE_CALL	0.09	0.06	0.12	0.36	0.21	92.62
HAL_POEY	0.01	0.13	0.12	0.35	0.21	92.83
MAL_PLUM	0.13	0	0.11	0.39	0.2	93.04
SCO_REGA	0.08	0.07	0.11	0.33	0.2	93.23
ANI_SURI	0.07	0.07	0.11	0.37	0.2	93.43
HAL_CYAN	0.11	0.02	0.11	0.39	0.19	93.63
ACA_QUAD	0.07	0.07	0.11	0.43	0.19	93.82
MAL_TRIA	0.01	0.11	0.1	0.42	0.18	94
MIC_CHRY	0	0.13	0.1	0.38	0.18	94.18
EPI_MORI	0.04	0.06	0.09	0.37	0.17	94.35
PTE_HELE	0.06	0.06	0.09	0.34	0.17	94.51
COR_DICR	0.02	0.09	0.09	0.37	0.16	94.68
HAE_STRI	0.11	0.02	0.09	0.18	0.16	94.84
URO_JAMA	0.03	0.06	0.09	0.36	0.16	95
SCH_BETA	0.08	0.03	0.08	0.08	0.14	95.14
SCA_GUAC	0.04	0.06	0.08	0.31	0.14	95.28
AUL_MACU	0.07	0.03	0.08	0.34	0.14	95.42
HYP_GEMM	0.01	0.08	0.08	0.34	0.14	95.55
CAR_BART	0.07	0.02	0.07	0.26	0.13	95.69
ACA_POLY	0.06	0.03	0.07	0.33	0.13	95.82
HOL_TOWN	0.02	0.06	0.07	0.35	0.13	95.95
STE_HISP	0.08	0	0.07	0.31	0.13	96.07
BOD_PULC	0.05	0.03	0.07	0.31	0.12	96.2
CEN_ARGI	0.06	0.01	0.06	0.27	0.11	96.31
HAE_MACR	0.02	0.06	0.06	0.33	0.11	96.42
CAL_PENN	0.04	0.02	0.06	0.26	0.11	96.53
SCA_VETU	0.03	0.05	0.06	0.32	0.11	96.63
CHL_CHRY	0.02	0.03	0.06	0.14	0.1	96.74
DEC_MACA	0.08	0	0.06	0.08	0.1	96.84
XYR_SPLE	0.04	0.02	0.05	0.24	0.1	96.93
SCA_COER	0.06	0	0.05	0.25	0.09	97.03
MON_TUCK	0.06	0	0.05	0.28	0.09	97.12
SCO_PLUM	0.05	0	0.05	0.24	0.09	97.2
APO_BINO	0.01	0.03	0.05	0.21	0.08	97.29
SER_RIVO	0.02	0.03	0.05	0.17	0.08	97.37
STE_DIEN	0.01	0.05	0.05	0.23	0.08	97.45
LUT_APOD	0.01	0.06	0.04	0.19	0.08	97.53
HOL_RUFU	0.05	0	0.04	0.24	0.08	97.61
SCO_MACU	0.06	0	0.04	0.11	0.08	97.69
PEM_SCHO	0	0.05	0.04	0.18	0.08	97.76
EPI_ADSC	0.03	0.02	0.04	0.26	0.07	97.84
HAE_ALBU	0.03	0.01	0.04	0.21	0.07	97.91
HAE_PARR	0.04	0.01	0.04	0.19	0.07	97.98
SPH_BARR	0.04	0	0.04	0.15	0.07	98.05
HET_CRUE	0.02	0.02	0.04	0.21	0.07	98.12
DIP_FORM	0.01	0.03	0.04	0.2	0.07	98.18
GYM_FUNE	0.02	0.02	0.03	0.24	0.06	98.24
MYR_JACO	0.05	0	0.03	0.17	0.06	98.31
CAL_PROR	0.02	0.02	0.03	0.19	0.06	98.36
LAC_BICA	0.01	0.04	0.03	0.24	0.06	98.42
GYM_MORI	0.02	0.01	0.03	0.2	0.06	98.48
CHR_ENCH	0.04	0	0.03	0.19	0.06	98.53
ECH_NAUC	0.03	0	0.03	0.16	0.06	98.59
CEP_FULV	0.02	0.02	0.03	0.23	0.05	98.64
HYP_PUEL	0.01	0.02	0.03	0.22	0.05	98.7
HAE_MELA	0.02	0.01	0.03	0.16	0.05	98.74
MYC_BONA	0.01	0.02	0.03	0.2	0.05	98.79
EPI_GUTT	0.02	0.01	0.03	0.2	0.05	98.84
SYN_FOET	0	0.02	0.02	0.19	0.04	98.88
ALU_SCHO	0.03	0	0.02	0.18	0.04	98.93
RYP_SAPO	0.02	0	0.02	0.18	0.04	98.97
CAN_SUFF	0.03	0	0.02	0.15	0.04	99.01
Groups SBMHBL & SBMCRH
Average dissimilarity = 69.62
	SBMHBL	SBMCRH
Species	Av.Abund	Av.Abund	Av.Diss	Diss/SD	Contrib%	Cum.%
STE_PART	0.93	5.3	5.2	1.94	7.47	7.47
COR_PERS	0.2	3.94	4.02	1.01	5.77	13.25
THA_BIFA	2.37	5.04	3.87	1.38	5.56	18.81
HAE_FLAV	0.53	2.32	2.47	0.99	3.54	22.35
HAL_GARN	0.32	2.13	2.19	1.83	3.14	25.5
SPA_AURO	1.28	2.69	2.12	1.37	3.04	28.54
ACA_BAHI	1.85	2.37	1.83	1.29	2.63	31.17
SCA_ISER	0.62	1.66	1.76	1.3	2.53	33.7
HAL_MACU	0.96	1.71	1.72	1.18	2.47	36.17
HAE_SPE_	1.29	0.34	1.68	0.68	2.42	38.59
ACA_COER	0.48	1.64	1.6	1.36	2.3	40.89
HAL_BIVI	2.11	1.9	1.6	1.24	2.3	43.19
ACA_CHIR	1.1	1.16	1.6	1.04	2.3	45.49
HAE_PLUM	1.25	1.23	1.58	1.05	2.27	47.76
HAE_AURO	0.63	0.9	1.38	0.53	1.99	49.75
OCY_CHRY	0.66	1.2	1.22	1.07	1.75	51.5
SCA_TAEN	0.18	1.07	1.22	1.05	1.75	53.24
SPA_VIRI	0.3	1.12	1.17	1.26	1.68	54.92
ABU_SAXA	0.25	0.87	1.03	0.75	1.48	56.4
STE_VARI	0.53	1.03	0.99	1.26	1.43	57.83
PSE_MACU	0.86	0.67	0.94	1.15	1.35	59.18
ANI_VIRG	0.29	0.79	0.92	0.96	1.33	60.51
CHA_SEDE	0.11	0.8	0.9	1.11	1.29	61.8
SER_TIGR	0.04	0.73	0.89	1.28	1.28	63.08
CAN_ROST	1.19	1.31	0.89	1.19	1.28	64.36
SPA_ATOM	0.31	0.66	0.89	0.86	1.28	65.64
HAE_SCIU	0.3	0.72	0.88	0.77	1.27	66.91
CHR_MULT	0.01	0.92	0.87	0.39	1.25	68.16
COR_GLAU	0.3	0.45	0.73	0.69	1.05	69.21
POM_ARCU	0.45	0.58	0.71	1.1	1.02	70.23
CHA_CAPI	0.03	0.61	0.68	1.04	0.97	71.2
HYP_UNIC	0.05	0.6	0.66	1.03	0.95	72.15
CRY_ROSE	0.31	0.35	0.65	0.6	0.93	73.08
BOD_RUFU	0.07	0.6	0.64	1.14	0.92	74
STE_LEUC	0.25	0.5	0.63	0.93	0.9	74.9
LAC_MAXI	0.3	0.41	0.62	0.86	0.89	75.79
BAL_CAPR	0.42	0.24	0.6	0.83	0.87	76.65
CEP_CRUE	0.01	0.49	0.55	1.04	0.78	77.44
CHA_OCEL	0.11	0.42	0.54	0.73	0.78	78.22
ELA_OCEA	0.19	0.38	0.52	0.72	0.75	78.97
CAR_CRYS	0.18	0.39	0.51	0.36	0.73	79.7
CAR_RUBE	0.31	0.24	0.51	0.55	0.73	80.43
STE_ADUS	0.07	0.38	0.46	0.63	0.66	81.09
POM_PARU	0.21	0.29	0.45	0.79	0.65	81.74
LUT_GRIS	0.15	0.3	0.45	0.42	0.64	82.38
HOL_TRIC	0.02	0.36	0.41	0.78	0.59	82.97
CHR_CYAN	0.01	0.37	0.36	0.56	0.52	83.49
PAR_ACUM	0.21	0.11	0.31	0.55	0.45	83.93
HOL_CILI	0.06	0.23	0.31	0.66	0.44	84.38
MAL_TRIA	0.21	0.11	0.3	0.63	0.43	84.81
SER_BALD	0.16	0.11	0.3	0.44	0.42	85.23
HAE_CARB	0.09	0.22	0.29	0.43	0.42	85.65
LUT_SYNA	0.08	0.23	0.29	0.2	0.42	86.07
GNA_THOM	0.05	0.22	0.28	0.57	0.41	86.47
SPA_CHRY	0.19	0.08	0.27	0.45	0.39	86.87
SPH_SPEN	0.2	0.04	0.27	0.52	0.39	87.25
SPA_RADI	0.09	0.19	0.27	0.46	0.38	87.64
PAR_MARM	0.21	0.02	0.26	0.52	0.38	88.01
CAN_PULL	0.05	0.22	0.26	0.6	0.38	88.39
HAL_POEY	0.12	0.13	0.26	0.48	0.37	88.76
CLE_PARR	0.01	0.28	0.24	0.29	0.35	89.11
SPA_RUBR	0.16	0.1	0.24	0.47	0.35	89.45
LUT_ANAL	0.09	0.11	0.24	0.49	0.34	89.79
CHR_SCOT	0	0.23	0.23	0.38	0.33	90.12
HOL_BERM	0.04	0.19	0.22	0.52	0.32	90.44
DIP_FORM	0.15	0.03	0.22	0.37	0.32	90.76
KYP_SECT	0.07	0.15	0.22	0.31	0.32	91.08
XYR_SPLE	0.15	0.02	0.22	0.33	0.31	91.39
DIO_HOLO	0.09	0.12	0.21	0.54	0.3	91.69
HAL_RADI	0.04	0.13	0.19	0.43	0.27	91.96
PTE_CALL	0.1	0.06	0.18	0.37	0.26	92.22
STE_PLAN	0.03	0.14	0.18	0.39	0.26	92.48
URO_JAMA	0.09	0.06	0.18	0.46	0.25	92.73
CHA_FABE	0.03	0.1	0.15	0.26	0.22	92.95
EPI_MORI	0.07	0.06	0.15	0.41	0.22	93.16
CAL_CALA	0.08	0.05	0.15	0.36	0.21	93.38
CHL_CHRY	0.1	0.03	0.14	0.11	0.2	93.58
CHA_STRI	0.03	0.11	0.14	0.35	0.2	93.78
MIC_CHRY	0.02	0.13	0.14	0.4	0.2	93.98
JEN_SPE_	0.12	0	0.14	0.09	0.19	94.17
COR_DICR	0.03	0.09	0.13	0.36	0.19	94.36
HAE_MELA	0.12	0.01	0.13	0.28	0.19	94.55
LAC_TRIQ	0.06	0.06	0.13	0.37	0.18	94.73
PTE_VOLI	0.01	0.09	0.12	0.36	0.17	94.9
ALU_SCRI	0.02	0.09	0.11	0.38	0.16	95.05
PTE_HELE	0.04	0.06	0.11	0.26	0.15	95.2
MAL_MACR	0.1	0	0.1	0.32	0.15	95.35
ACA_QUAD	0.02	0.07	0.1	0.35	0.14	95.49
SCA_GUAC	0.03	0.06	0.1	0.25	0.14	95.63
HOL_ADSC	0.02	0.08	0.1	0.32	0.14	95.77
STE_DIEN	0.04	0.05	0.1	0.28	0.14	95.9
HYP_GEMM	0	0.08	0.09	0.32	0.13	96.04
ANI_SURI	0.01	0.07	0.08	0.28	0.12	96.16
SCO_REGA	0.01	0.07	0.08	0.29	0.11	96.27
HAE_STRI	0.05	0.02	0.08	0.16	0.11	96.38
GER_CINE	0.08	0	0.08	0.11	0.11	96.48
SER_TABA	0.03	0.04	0.07	0.28	0.11	96.59
EQU_PUNC	0.06	0	0.07	0.25	0.1	96.69
HOL_TOWN	0	0.06	0.07	0.3	0.1	96.79
HAE_MACR	0	0.06	0.07	0.3	0.1	96.88
PEM_SCHO	0.01	0.05	0.07	0.17	0.1	96.98
AUL_MACU	0.03	0.03	0.06	0.27	0.09	97.07
OPI_AURI	0.04	0.02	0.06	0.18	0.09	97.16
HAE_PARR	0.05	0.01	0.06	0.19	0.09	97.25
CAR_BART	0.04	0.02	0.06	0.2	0.09	97.33
SCA_VETU	0.02	0.05	0.06	0.29	0.08	97.42
HAE_CHRY	0.06	0	0.06	0.11	0.08	97.5
APO_BINO	0	0.03	0.06	0.18	0.08	97.58
HEM_BRAS	0.07	0	0.05	0.08	0.08	97.66
CAL_PENN	0.02	0.02	0.05	0.24	0.08	97.73
SER_TORT	0.01	0.04	0.05	0.24	0.08	97.81
HAE_ALBU	0.03	0.01	0.05	0.18	0.07	97.88
XYR_MART	0.04	0	0.05	0.19	0.07	97.96
CHR_INSO	0.01	0.04	0.05	0.19	0.07	98.03
[truncated: 30,252 more rows]

## Sheet: species code key
species	Species name (CAS.org Feb. 2024)	common	family	com_fam	Thermal Affinity (Fishbase.org)
ABU SAXA	Abudefduf saxatilis	sergeant major	Pomacentridae	damselfishes	Subtropical; 41°N - 37°S
ACA ASPE	Acanthemblemaria aspera	roughhead blenny	Chaenopsidae	tube blennies	Subtropical; 20°N - 10°N
ACA MARI	Acanthemblemaria maria	secretary blenny	Chaenopsidae	tube blennies	Tropical; 18°N - 10°N
ACA POLY	Acanthostracion polygonium	honeycomb cowfish	Ostraciidae	boxfishes	Tropical; 42°N - 35°S
ACA QUAD	Acanthostracion quadricornis	scrawled cowfish	Ostraciidae	boxfishes	Subtropical; 43°N - 39°S
ACA CHIR	Acanthurus chirurgus	doctorfish	Acanthuridae	surgeonfishes	Subtropical; 22°C - 25°C ; 43°N - 30°S
ACA COER	Acanthurus coeruleus	blue tang	Acanthuridae	surgeonfishes	Tropical; 43°N - 27°S
ACA BAHI	Acanthurus tractus	ocean surgeon	Acanthuridae	surgeonfishes	Tropical; 21°C - 25°C; 44°N - 7°N
AET NARI	Aetobatus narinari	spotted eagle ray	Myliobatidae	eagle rays	Subtropical; 36°N - 24°S
ALE CILI	Alectis ciliaris	African pompano	Carangidae	jacks	Subtropical; 42°N - 34°S
ALP AFER	Alphestes afer	mutton hamlet	Serranidae	sea basses and groupers	Tropical; 32°N - 27°S
ALU MONO	Aluterus monoceros	unicorn filefish	Monacanthidae	filefishes	Subtropical; 43°N - 39°S
ALU SCHO	Aluterus schoepfii	orange filefish	Monacanthidae	filefishes	Subtropical; 46°N - 27°S
ALU SCRI	Aluterus scriptus	scrawled filefish	Monacanthidae	filefishes	Subtropical; 46°N - 30°S
AMB PINO	Amblycirrhitus pinos	redspotted hawkfish	Cirrhitidae	hawkfishes	Tropical; 36°N - 24°S
ANC LYOL	Anchoa lyolepis	dusky anchovy	Engraulidae	anchovies	Subtropical; 38°N - 27°S
ANI SURI	Anisotremus surinamensis	black margate	Haemulidae	grunts	Subtropical; 31°N - 35°S
ANI VIRG	Anisotremus virginicus	porkfish	Haemulidae	grunts	Subtropical; 32°N - 33°S
APO BINO	Apogon binotatus	barred cardinalfish	Apogonidae	cardinalfishes	Tropical; 32°N - 9°N
APO MACU	Apogon maculatus	flamefish	Apogonidae	cardinalfishes	Tropical; 46°N - 7°N
APO PSEU	Apogon pseudomaculatus	twospot cardinalfish	Apogonidae	cardinalfishes	Tropical; 43°N - 34°S
APO QUAD	Apogon quadrisquamatus	sawcheek cardinalfish	Apogonidae	cardinalfishes	Tropical; - 24°S
APO TOWN	Apogon townsendi	belted cardinalfish	Apogonidae	cardinalfishes	Tropical
ARC PROB	Archosargus probatocephalus	sheepshead	Sparidae	porgies	Subtropical; 49°N - 6°S
ARC RHOM	Archosargus rhomboidalis	sea bream	Sparidae	porgies	Subtropical; 22°C - 30°C; 41°N - 58°S
AUL MACU	Aulostomus maculatus	Atlantic trumpetfish	Aulostomidae	trumpetfishes	Subtropical; 33°N - 0°N
CHR CYAN	Azurina cyanea	blue chromis	Pomacentridae	damselfishes	Tropical; 34°N - 7°N
CHR MULT	Azurina multilineata	brown chromis	Pomacentridae	damselfishes	Subtropical; 33°N - 31°S
BAL CAPR	Balistes capriscus	gray triggerfish	Balistidae	triggerfishes	Tropical; 58°N - 37°S
BAL VETU	Balistes vetula	queen triggerfish	Balistidae	triggerfishes	Tropical; ? - 28°C; 43°N
CLE PARR	Bodianus parrae	creole wrasse	Labridae	wrasses	Tropical; 34°N - 8°N
BOD PULC	Bodianus pulchellus	spotfin hogfish	Labridae	wrasses	Tropical; 24°C - 28°C; 29°N - 7°N
BOD RUFU	Bodianus rufus	Spanish hogfish	Labridae	wrasses	Tropical; 22°C - 28°C ); 33°N - 26°S
BOT LUNA	Bothus lunatus	peacock flounder	Bothidae	lefteye flounders	Tropical; 34°N - 25°S
BOT OCEL	Bothus ocellatus	eyed flounder	Bothidae	lefteye flounders	Tropical; 41°N - 33°S
HAE CHRY	Brachygenys chrysargyrea	smallmouth grunt	Haemulidae	grunts	Subtropical; 32°N - 34°S
CAL BAJO	Calamus bajonado	jolthead porgy	Sparidae	porgies	Subtropical; 42°N - 18°S
CAL CALA	Calamus calamus	saucereye porgy	Sparidae	porgies	Subtropical; 37°N - 33°S
CAL LEUC	Calamus leucosteus	whitebone porgy	Sparidae	porgies	Subtropical; 37°N - 10°N
CAL NODO	Calamus nodosus	knobbed porgy	Sparidae	porgies	Subtropical; 37°N - 18°N
CAL PENN	Calamus penna	sheepshead porgy	Sparidae	porgies	Tropical; 30°N - 33°S
CAL PROR	Calamus proridens	littlehead porgy	Sparidae	porgies	Subtropical; 30°N - 18°N
PAR BAIR	Callionymus bairdi	lancer dragonet	Callionymidae	dragonets	Tropical; 32°N -
CAN MACR	Cantherhines macrocerus	whitespotted filefish	Monacanthidae	filefishes	Tropical; 33°N - 26°S
CAN PULL	Cantherhines pullus	orangespotted filefish	Monacanthidae	filefishes	Subtropical; 42°N - 26°S
CAN SUFF	Canthidermis sufflamen	ocean triggerfish	Balistidae	triggerfishes	Tropical; 43°N - 17°S
CAN ROST	Canthigaster rostrata	sharpnose puffer	Tetraodontidae	puffers	Tropical; 34°N - 8°N
CAR BART	Caranx bartholomaei	yellow jack	Carangidae	jacks	Subtropical; 42°N - 25°S
CAR CRYS	Caranx crysos	blue runner	Carangidae	jacks	Subtropical; 46°N - 26°S
CAR HIPP	Caranx hippos	crevalle jack	Carangidae	jacks	Subtropical
CAR LATU	Caranx latus	horse-eye jack	Carangidae	jacks	Subtropical; 41°N - 23°S
CAR LUGU	Caranx lugubris	black jack	Carangidae	jacks	Subtropical; 30°N - 30°S
CAR RUBE	Caranx ruber	bar jack	Carangidae	jacks	Subtropical; 35°N - 33°N
CAR LEUC	Carcharhinus leucas	bull shark	Carcharhinidae	requiem sharks	Subtropical; 42°N - 39°S
CAR PERE	Carcharhinus perezii	reef shark	Carcharhinidae	requiem sharks	Subtropical; 33°N - 35°S
CEN UNDE	Centropomus undecimalis	common snook	Centropomidae	snooks	Tropical; 25°C - 31°C
CEN OCYU	Centropristis ocyurus	bank sea bass	Serranidae	sea basses and groupers	Subtropical; 37°N - 18°N
CEN STRI	Centropristis striata	black sea bass	Serranidae	sea basses and groupers	Temperate; 45°N - 25°N
CEN ARGI	Centropyge argi	cherubfish	Pomacanthidae	angelfishes	Subtropical; 35°N - 10°N
CEP CRUE	Cephalopholis cruentata	graysby	Serranidae	sea basses and groupers	Subtropical; 36°N - 6°N
CEP FULV	Cephalopholis fulva	coney	Serranidae	sea basses and groupers	Subtropical; 36°N - 28°S
CHA LIMB	Chaenopsis limbaughi	yellowface pikeblenny	Chaenopsidae	tube blennies	Tropical
CHA FABE	Chaetodipterus faber	Atlantic spadefish	Ephippidae	spadefishes	Subtropical; 43°N - 34°S
CHA CAPI	Chaetodon capistratus	foureye butterflyfish	Chaetodontidae	butterflyfishes	Subtropical; 21°C - 28°C
CHA OCEL	Chaetodon ocellatus	spotfin butterflyfish	Chaetodontidae	butterflyfishes	Tropical; 45°N - 8°N
CHA SEDE	Chaetodon sedentarius	reef butterflyfish	Chaetodontidae	butterflyfishes	Subtropical; 36°N - 25°S
CHA STRI	Chaetodon striatus	banded butterflyfish	Chaetodontidae	butterflyfishes	Tropical; 41°N - 29°S
CHI ANTE	Chilomycterus antennatus	bridled burrfish	Diodontidae	porcupinefishes	Tropical
CHI ATIN	Chilomycterus reticulatus	spotted burrfish	Diodontidae	porcupinefishes	Subtropical; - 24°S
CHI SCHO	Chilomycterus schoepfii	striped burrfish	Diodontidae	porcupinefishes	Tropical; 46°N - 5°S
CHL CHRY	Chloroscombrus chrysurus	Atlantic bumper	Carangidae	jacks	Subtropical; 42°N - 41°S
CHR ENCH	Chromis enchrysurus	yellowtail reeffish	Pomacentridae	damselfishes	Tropical; 32°N -
CHR INSO	Chromis insolata	sunshinefish	Pomacentridae	damselfishes	Tropical; 37°N - 7°N
CHR SCOT	Chromis scotti	purple reeffish	Pomacentridae	damselfishes	Tropical; 35°N - 23°S
COR DICR	Coryphopterus dicrus	colon goby	Gobiidae	gobies	Subtropical
COR EIDO	Coryphopterus eidolon	pallid goby	Gobiidae	gobies	Tropical
COR GLAU	Coryphopterus glaucofraenum	bridled goby	Gobiidae	gobies	Tropical; 37°N - 33°S
COR LIPE	Coryphopterus lipernes	peppermint goby	Gobiidae	gobies	Tropical; 25°N
COR PERS	Coryphopterus personatus	masked goby	Gobiidae	gobies	Tropical; 32°N -
CRY ROSE	Cryptotomus roseus	bluelip parrotfish	Scaridae	parrotfishes	Tropical; 32°N - 33°S
CTE SAEP	Ctenogobius saepepallens	dash goby	Gobiidae	gobies	Tropical; - 9°N
DAC VOLI	Dactylopterus volitans	flying gurnard	Dactylopteridae	flying gurnards	Subtropical; 52°N - 45°S
DEC MACA	Decapterus macarellus	mackerel scad	Carangidae	jacks	Subtropical; 54°N - 46°S
DEC PUNC	Decapterus punctatus	round scad	Carangidae	jacks	Subtropical; 45°N - 35°S
DIO HOLO	Diodon holocanthus	balloonfish	Diodontidae	porcupinefishes	Subtropical; 37°N - 39°S
DIO HYST	Diodon hystrix	porcupinefish	Diodontidae	porcupinefishes	Subtropical; 35°N - 31°S
DIP FORM	Diplectrum formosum	sand perch	Serranidae	sea basses and groupers	Subtropical; 42°N - 35°S
DIP ARGE	Diplodus argenteus	silver porgy	Sparidae	porgies	Subtropical; 20°S - 35°S
DIP HOLB	Diplodus holbrookii	spottail pinfish	Sparidae	porgies	Subtropical; 40°N - 20°N
ECH NAUC	Echeneis naucrates	sharksucker	Echeneidae	remoras	Subtropical; 45°N - 45°S
ECH NEUC	Echeneis neucratoides	whitefin sharksucker	Echeneidae	remoras	Subtropical; 43°N - 4°N
ELA EVEL	Elacatinus evelynae	sharknose goby	Gobiidae	gobies	Tropical; 22°C - 27°C
ELA HORS	Elacatinus horsti	yellowline goby	Gobiidae	gobies	Tropical; - 9°N
ELA OCEA	Elacatinus oceanops	neon goby	Gobiidae	gobies	Subtropical; 21°C - 28°C
ELA XANT	Elacatinus xanthiprora	yellowprow goby	Gobiidae	gobies	Subtropical; 37°N - 8°N
ELA BIPI	Elagatis bipinnulata	rainbow runner	Carangidae	jacks	Subtropical; 44°N - 41°S
EMB PAND	Emblemaria pandionis	sailfin blenny	Chaenopsidae	tube blennies	Tropical; 32°N - 4°N
ENC CARY	Enchelycore carychroa	chestnut moray	Muraenidae	morays	Tropical
ENC NIGR	Enchelycore nigricans	viper moray	Muraenidae	morays	Subtropical
EPI ADSC	Epinephelus adscensionis	rock hind	Serranidae	sea basses and groupers	Tropical; 40°N - 24°S
EPI GUTT	Epinephelus guttatus	red hind	Serranidae	sea basses and groupers	Tropical; 36°N - 8°N
EPI ITAJ	Epinephelus itajara	goliath grouper	Serranidae	sea basses and groupers	Subtropical; 36°N - 33°S
EPI MORI	Epinephelus morio	red grouper	Serranidae	sea basses and groupers	Subtropical; 35°N - 27°S
EQU LANC	Eques lanceolatus	jackknife-fish	Sciaenidae	drums and croakers	Tropical; 37°N - 34°S
EQU PUNC	Eques punctatus	spotted drum	Sciaenidae	drums and croakers	Tropical; 36°N - 24°S
EUT ALLE	Euthynnus alletteratus	little tunny	Scombridae	mackerels	Tropical; 56°N - 30°S
FIS TABA	Fistularia tabacaria	bluespotted cornetfish	Fistulariidae	cornetfishes	Tropical; 48°N - 29°S
GAL CUVI	Galeocerdo cuvier	tiger shark	Carcharhinidae	requiem sharks	Subtropical; 62°N - 44°S
GER CINE	Gerres cinereus	yellowfin mojarra	Gerreidae	mojarras	Subtropical; 33°N - 23°S
GIN CIRR	Ginglymostoma cirratum	nurse shark	Ginglymostomatidae	nurse sharks	Subtropical; 44°N - 35°S
GNA THOM	Gnatholepis thompsoni	goldspot goby	Gobiidae	gobies	Tropical; 43°N - 2°S
LAB KALI	Gobioclinus kalisherae	downy blenny	Labrisomidae	labrisomid blennies	Subtropical
GYM FUNE	Gymnothorax funebris	green moray	Muraenidae	morays	Tropical; 42°N - 30°S
GYM MILI	Gymnothorax miliaris	goldentail moray	Muraenidae	morays	Subtropical; 41°N - 26°S
GYM MORI	Gymnothorax moringa	spotted moray	Muraenidae	morays	Subtropical; 37°N - 26°S
GYM VICI	Gymnothorax vicinus	purplemouth moray	Muraenidae	morays	Subtropical
HAE ALBU	Haemulon album	margate	Haemulidae	grunts	Tropical; 33°N - 33°S
HAE AURO	Haemulon aurolineatum	tomtate	Haemulidae	grunts	Subtropical; 43°N - 33°S
HAE CARB	Haemulon carbonarium	caesar grunt	Haemulidae	grunts	Subtropical; 33°N - 34°S
HAE FLAV	Haemulon flavolineatum	French grunt	Haemulidae	grunts	Subtropical; 34°N - 34°S
HAE MACR	Haemulon macrostoma	Spanish grunt	Haemulidae	grunts	Tropical; 32°N - 34°S
HAE MELA	Haemulon melanurum	cottonwick	Haemulidae	grunts	Subtropical; 34°N - 12°S
HAE PARR	Haemulon parra	sailors choice	Haemulidae	grunts	Subtropical; 31°N - 30°S
HAE PLUM	Haemulon plumierii	white grunt	Haemulidae	grunts	Subtropical; 39°N - 23°S
HAE SCIU	Haemulon sciurus	bluestriped grunt	Haemulidae	grunts	Subtropical; 33°N - 19°S
HAE SPE.	Haemulon sp.	grunt species	Haemulidae	grunts	Subtropical; 22°C - 25°C
HAE STRI	Haemulon striatum	striped grunt	Haemulidae	grunts	Subtropical; 35°N - 33°S
INE VITT	Haemulon vittatum	boga	Inermiidae	bonnetmouths	Tropical; 33°N - 8°N
HAL BIVI	Halichoeres bivittatus	slippery dick	Labridae	wrasses	Tropical; 37°N - 26°S
HAL CAUD	Halichoeres caudalis	painted wrasse	Labridae	wrasses	Subtropical; 37°N - 6°N
HAL CYAN	Halichoeres cyanocephalus	yellowcheek wrasse	Labridae	wrasses	Tropical; 30°N - 33°S
HAL GARN	Halichoeres garnoti	yellowhead wrasse	Labridae	wrasses	Tropical; 23°C - 27°C
HAL MACU	Halichoeres maculipinna	clown wrasse	Labridae	wrasses	Tropical; 36°N - 25°S
HAL PICT	Halichoeres pictus	rainbow wrasse	Labridae	wrasses	Tropical; 32°N - 9°N
HAL POEY	Halichoeres poeyi	blackear wrasse	Labridae	wrasses	Tropical; 30°N - 33°S
HAL RADI	Halichoeres radiatus	puddingwife	Labridae	wrasses	Tropical; 23°C - 27°C; 37°N - 19°S
HEM SIMU	Hemiemblemaria simula	wrasse blenny	Chaenopsidae	tube blennies	Tropical
HEM BRAS	Hemiramphus brasiliensis	ballyhoo	Hemiramphidae	halfbeaks	Subtropical; 43°N - 13°S
HET LONG	Heteroconger longissimus	brown garden eel	Congridae	conger eels	Tropical
HET CRUE	Heteropriacanthus cruentatus	glasseye snapper	Priacanthidae	bigeyes	Subtropical; 33°N - 32°S
HOL BERM	Holacanthus bermudensis	blue angelfish	Pomacanthidae	angelfishes	Subtropical; 35°N - 18°N
HOL CILI	Holacanthus ciliaris	queen angelfish	Pomacanthidae	angelfishes	Subtropical; 33°N - 35°S
HOL TRIC	Holacanthus tricolor	rock beauty	Pomacanthidae	angelfishes	Tropical; 37°N - 29°S
HOL TOWN	Holocanthus sp.	townsend angelfish	Pomacanthidae	angelfishes
HOL ADSC	Holocentrus adscensionis	squirrelfish	Holocentridae	squirrelfishes	Subtropical; 37°N - 25°S
HOL RUFU	Holocentrus rufus	longspine squirrelfish	Holocentridae	squirrelfishes	Tropical; 36°N - 28°S
DAS AMER	Hypanus americanus	southern stingray	Dasyatidae	whiptail stingrays	Subtropical; 36°N - 4°S
HYP BERM	Hypleurochilus bermudensis	barred blenny	Blenniidae	combtooth blennies	Tropical; 33°N - 9°N
HYP GEMM	Hypoplectrus gemma	blue hamlet	Serranidae	sea basses and groupers	Tropical
HYP GUTT	Hypoplectrus guttavarius	shy hamlet	Serranidae	sea basses and groupers	Tropical
HYP INDI	Hypoplectrus indigo	indigo hamlet	Serranidae	sea basses and groupers	Tropical
HYP PUEL	Hypoplectrus puella	barred hamlet	Serranidae	sea basses and groupers	Tropical
HYP TANN	Hypoplectrus randallorum	tan hamlet	Serranidae	sea basses and groupers
HYP UNIC	Hypoplectrus unicolor	butter hamlet	Serranidae	sea basses and groupers	Tropical; 32°N - 6°N
IST PLAT	Istiophorus platypterus	sailfish	Istiophoridae	billfishes	Subtropical
JEN SPE.	Jenkinsia sp.	herring species	Clupeidae	herrings
KYP SECT	Kyphosus sectatrix	Bermuda chub	Kyphosidae	sea chubs	Subtropical; 46°N - 29°S
LAB NUCH	Labrisomus nuchipinnis	hairy blenny	Labrisomidae	labrisomid blennies	Tropical; 34°N - 34°S
LAC MAXI	Lachnolaimus maximus	hogfish	Labridae	wrasses	Subtropical; 46°N - 4°N
LAC BICA	Lactophrys bicaudalis	spotted trunkfish	Ostraciidae	boxfishes	Subtropical; 32°N - 35°S
LAC TRIG	Lactophrys trigonus	trunkfish	Ostraciidae	boxfishes	Subtropical; 45°N - 34°S
LAC TRIQ	Lactophrys triqueter	smooth trunkfish	Ostraciidae	boxfishes	Subtropical; 44°N - 35°S
LAG RHOM	Lagodon rhomboides	pinfish	Sparidae	porgies	Subtropical; 42°N - 18°N
LIO EUKR	Liopropoma eukrines	wrasse basslet	Serranidae	sea basses and groupers	Subtropical; 37°N - 24°N
LIO RUBE	Liopropoma rubre	peppermint basslet	Serranidae	sea basses and groupers	Tropical
LUT ANAL	Lutjanus analis	mutton snapper	Lutjanidae	snappers	Tropical; 20°C - 28°C; 42°N - 28°S
LUT APOD	Lutjanus apodus	schoolmaster	Lutjanidae	snappers	Subtropical; 42°N - 19°S
LUT CAMP	Lutjanus campechanus	red snapper	Lutjanidae	snappers	Subtropical
LUT CYAN	Lutjanus cyanopterus	cubera snapper	Lutjanidae	snappers	Subtropical; 46°N - 26°S
LUT GRIS	Lutjanus griseus	gray snapper	Lutjanidae	snappers	Subtropical; 42°N - 9°N
LUT JOCU	Lutjanus jocu	dog snapper	Lutjanidae	snappers	Subtropical; 42°N - 26°S
LUT MAHO	Lutjanus mahogoni	mahogany snapper	Lutjanidae	snappers	Subtropical; 36°N - 9°N
LUT SYNA	Lutjanus synagris	lane snapper	Lutjanidae	snappers	Subtropical; 38°N - 38°S
MAL PLUM	Malacanthus plumieri	sand tilefish	Malacanthidae	tilefishes	Subtropical; 34°N - 8°S
MAL AURO	Malacoctenus aurolineatus	goldline blenny	Labrisomidae	labrisomid blennies	Subtropical
MAL GILL	Malacoctenus gilli	dusky blenny	Labrisomidae	labrisomid blennies	Tropical
MAL MACR	Malacoctenus macropus	rosy blenny	Labrisomidae	labrisomid blennies	Subtropical; 32°N -
MAL TRIA	Malacoctenus triangulatus	saddled blenny	Labrisomidae	labrisomid blennies	Subtropical; 32°N - 26°S
MEG ATLA	Megalops atlanticus	tarpon	Megalopidae	tarpons	Subtropical; 10°C - 40°C; 49°N - 44°S
MEL NIGE	Melichthys niger	black durgon	Balistidae	triggerfishes	Tropical; 30°N - 29°S
MIC CARR	Microgobius carri	Seminole goby	Gobiidae	gobies	Subtropical; 37°N - 10°N
MIC CHRY	Microspathodon chrysurus	yellowtail damselfish	Pomacentridae	damselfishes	Subtropical; 33°N - 25°S
MAN BIRO	Mobula birostris	giant manta	Mobulidae	mantas	Subtropical; 42°N - 38°S
MON CILI	Monacanthus ciliatus	fringed filefish	Monacanthidae	filefishes	Subtropical; 52°N - 34°S
MON TUCK	Monacanthus tuckeri	slender filefish	Monacanthidae	filefishes	Subtropical; 37°N - 10°N
MUL MART	Mulloidichthys martinicus	yellow goatfish	Mullidae	goatfishes	Subtropical; 33°N - 26°S
MYC BONA	Mycteroperca bonaci	black grouper	Serranidae	sea basses and groupers	Subtropical; 33°N - 27°S
MYC MICR	Mycteroperca microlepis	gag	Serranidae	sea basses and groupers	Subtropical; 40°N - 27°S
MYC PHEN	Mycteroperca phenax	scamp	Serranidae	sea basses and groupers	Subtropical; 41°N - 8°N
MYR BREV	Myrichthys breviceps	sharptail eel	Ophichthidae	snake eels	Subtropical; 33°N - 25°S
MYR JACO	Myripristis jacobus	blackbar soldierfish	Holocentridae	squirrelfishes	Subtropical; 37°N - 23°S
NAR BANC	Narcine bancroftii	lesser electric ray	Narcinidae	electric rays	Tropical; 35°N - 10°N
NEG BREV	Negaprion brevirostris	lemon shark	Carcharhinidae	requiem sharks	Subtropical; 45°N - 33°S
SAR CORU	Neoniphon coruscum	reef squirrelfish	Holocentridae	squirrelfishes	Tropical; 33°N - 7°N
SAR VEXI	Neoniphon vexillarium	dusky squirrelfish	Holocentridae	squirrelfishes	Tropical
NIC USTA	Nicholsina usta	emerald parrotfish	Scaridae	parrotfishes	Tropical; 41°N - 30°S
OCY CHRY	Ocyurus chrysurus	yellowtail snapper	Lutjanidae	snappers	Subtropical; 42°N - 26°S
ODO DENT	Odontoscion dentex	reef croaker	Sciaenidae	drums and croakers	Tropical; 22°N - 25°S
OGC NASU	Ogcocephalus nasutus	shortnose batfish	Ogcocephalidae	batfishes	Tropical
OLI SAUR	Oligoplites saurus	leatherjack	Carangidae	jacks	Subtropical; 43°N - 35°S
OPH MACC	Ophioblennius macclurei	redlip blenny	Blenniidae	combtooth blennies	Tropical
OPI AURI	Opistognathus aurifrons	yellowhead jawfish	Opistognathidae	jawfishes	Tropical; 22°C - 28°C; 32°N - 23°S
OPI MACR	Opistognathus macrognathus	banded jawfish	Opistognathidae	jawfishes	Tropical
OPI WHIT	Opistognathus whitehursti	dusky jawfish	Opistognathidae	jawfishes	Tropical; 32°N - 7°N
OPS TAU_	Opsanus tau	oyster toadfish	Batrachoididae	toadfishes	Subtropical; 43°N - 25°N
ORT CHRY	Orthopristis chrysoptera	pigfish	Haemulidae	grunts	Temperate; 41°N - 10°N
PAR MARM	Parablennius marmoreus	seaweed blenny	Blenniidae	combtooth blennies	Subtropical; 36°N - 27°S
PAR ALBI	Paralichthys albigutta	Gulf flounder	Paralichthyidae	sand flounders	Subtropical; 37°N - 7°N
PAR FURC	Paranthias furcifer	Atlantic creolefish	Serranidae	sea basses and groupers	Subtropical; 35°N - 28°S
PAR ACUM	Pareques acuminatus	high-hat	Sciaenidae	drums and croakers	Tropical; 38°N - 33°S
PAR UMBR	Pareques umbrosus	cubbyu	Sciaenidae	drums and croakers	Subtropical; 37°N - 4°N
PEM SCHO	Pempheris schomburgkii	glassy sweeper	Pempheridae	sweepers	Tropical
POM ARCU	Pomacanthus arcuatus	gray angelfish	Pomacanthidae	angelfishes	Tropical; 22°C - 28°C
POM PARU	Pomacanthus paru	French angelfish	Pomacanthidae	angelfishes	Subtropical; 33°N - 30°S
PRI AREN	Priacanthus arenatus	bigeye	Priacanthidae	bigeyes	Subtropical; 44°N - 40°S
PRI HIPO	Priolepis hipoliti	rusty goby	Gobiidae	gobies	Tropical
PRI OPHR	Prionotus ophryas	bandtail searobin	Triglidae	searobins	Subtropical; 37°N - 9°N
PRI RUBI	Prionotus rubio	blackwing searobin	Triglidae	searobins	Subtropical; 37°N - 19°N
PRO ACUL	Prognathodes aculeatus	longsnout butterflyfish	Chaetodontidae	butterflyfishes	Tropical; 33°N - 9°S
RHI LENT	Pseudobatos lentiginosus	Atlantic guitarfish	Rhinobatidae	guitarfishes	Subtropical; 36°N - 18°N
PSE MACU	Pseudupeneus maculatus	spotted goatfish	Mullidae	goatfishes	Subtropical; 40°N - 30°S
PTE CALL	Ptereleotris calliura	blue dartfish	Ptereleotridae	dartfishes	Tropical
PTE HELE	Ptereleotris helenae	hovering dartfish	Ptereleotridae	dartfishes	Tropical
PTE VOLI	Pterois volitans	red lionfish	Scorpaenidae	scorpionfishes	Tropical; 22°C - 28°C; 43°N - 40°S
RAC CANA	Rachycentron canadum	cobia	Rachycentridae	cobias	Subtropical; 17°C - 32°C; 47°N - 37°S
REM REMO	Remora remora	remora	Echeneidae	remoras	Subtropical; 60°N - 36°S
RHO AURO	Rhomboplites aurorubens	vermilion snapper	Lutjanidae	snappers	Subtropical; 42°N - 33°S
RYP BIST	Rypticus bistrispinus	freckled soapfish	Serranidae	sea basses and groupers	Tropical; - 23°S
RYP MACU	Rypticus maculatus	whitespotted soapfish	Serranidae	sea basses and groupers	Subtropical; 41°N - 24°N
RYP SAPO	Rypticus saponaceus	greater soapfish	Serranidae	sea basses and groupers	Tropical; 33°N - 35°S
SAR AURI	Sardinella aurita	Spanish sardine	Clupeidae	herrings	Subtropical; 18°C - 25°C; 47°N - 40°S
SCA CRIS	Scartella cristata	molly miller	Blenniidae	combtooth blennies	Tropical
SCA COEL	Scarus coelestinus	midnight parrotfish	Scaridae	parrotfishes	Tropical; 34°N - 26°S
SCA COER	Scarus coeruleus	blue parrotfish	Scaridae	parrotfishes	Tropical; 39°N - 24°S
SCA GUAC	Scarus guacamaia	rainbow parrotfish	Scaridae	parrotfishes	Subtropical; 33°N - 41°S
SCA ISER	Scarus iseri	striped parrotfish	Scaridae	parrotfishes	Subtropical; 23°C - 26°C
SCA TAEN	Scarus taeniopterus	princess parrotfish	Scaridae	parrotfishes	Tropical; 33°N - 34°S
SCA VETU	Scarus vetula	queen parrotfish	Scaridae	parrotfishes	Tropical; 33°N - 8°N
SCH BETA	Schultzea beta	school bass	Serranidae	sea basses and groupers	Subtropical
SCO CAVA	Scomberomorus cavalla	king mackerel	Scombridae	mackerels	Tropical; 44°N - 22°S
SCO MACU	Scomberomorus maculatus	Spanish mackerel	Scombridae	mackerels	Subtropical; 20°C - 30°C; 44°N - 19°N
SCO REGA	Scomberomorus regalis	cero	Scombridae	mackerels	Tropical; 41°N - 24°S
SCO PLUM	Scorpaena plumieri	spotted scorpionfish	Scorpaenidae	scorpionfishes	Subtropical; 43°N - 30°S
SER DUME	Seriola dumerili	greater amberjack	Carangidae	jacks	Subtropical; 49°N - 36°S
SER RIVO	Seriola rivoliana	almaco jack	Carangidae	jacks	Subtropical; 43°N - 38°S
SER ZONA	Seriola zonata	banded rudderfish	Carangidae	jacks	Subtropical; 46°N - 23°S
SER ANNU	Serranus annularis	orangeback bass	Serranidae	sea basses and groupers	Tropical; 32°N -
SER BALD	Serranus baldwini	lantern bass	Serranidae	sea basses and groupers	Tropical; 33°N - 36°S
SER PHOE	Serranus phoebe	tattler	Serranidae	sea basses and groupers	Subtropical; 33°N - 34°S
SER SUBL	Serranus subligarius	belted sandfish	Serranidae	sea basses and groupers	Subtropical; 37°N - 18°N
SER TABA	Serranus tabacarius	tobaccofish	Serranidae	sea basses and groupers	Subtropical; 34°N - 10°S
SER TIGR	Serranus tigrinus	harlequin bass	Serranidae	sea basses and groupers	Tropical; 33°N - 7°N
SER TORT	Serranus tortugarum	chalk bass	Serranidae	sea basses and groupers	Tropical; 32°N - 7°N
SPA ATOM	Sparisoma atomarium	greenblotch parrotfish	Scaridae	parrotfishes	Tropical; 32°N
SPA AURO	Sparisoma aurofrenatum	redband parrotfish	Scaridae	parrotfishes	Subtropical; 33°N - 8°N
SPA CHRY	Sparisoma chrysopterum	redtail parrotfish	Scaridae	parrotfishes	Tropical; 28°N - 4°N
SPA RADI	Sparisoma radians	bucktooth parrotfish	Scaridae	parrotfishes	Tropical; 33°N - 30°S
SPA RUBR	Sparisoma rubripinne	yellowtail parrotfish	Scaridae	parrotfishes	Tropical; 42°N - 7°N
SPA VIRI	Sparisoma viride	stoplight parrotfish	Scaridae	parrotfishes	Subtropical; 34°N - 21°S
SPH NEPH	Sphoeroides nephelus	southern puffer	Tetraodontidae	puffers	Subtropical; 31°N - 9°N
SPH SPEN	Sphoeroides spengleri	bandtail puffer	Tetraodontidae	puffers	Subtropical; 43°N - 30°S
SPH TEST	Sphoeroides testudineus	checkered puffer	Tetraodontidae	puffers	Subtropical; 42°N - 35°S
SPH BARR	Sphyraena barracuda	great barracuda	Sphyraenidae	barracudas	Subtropical; 42°N - 35°S
SPH PICU	Sphyraena borealis	southern sennet	Sphyraenidae	barracudas	Tropical; 33°N - 35°S
SPH LEWI	Sphyrna lewini	scalloped hammerhead	Sphyrnidae	hammerhead sharks	Tropical; 46°N - 39°S
SPH TIBU	Sphyrna tiburo	bonnethead	Sphyrnidae	hammerhead sharks	Subtropical; 45°N - 36°S,
STE ADUS	Stegastes adustus	dusky damselfish	Pomacentridae	damselfishes	Tropical; 32°N - 8°N
STE DIEN	Stegastes diencaeus	longfin damselfish	Pomacentridae	damselfishes	Tropical
STE LEUC	Stegastes leucostictus	beaugregory	Pomacentridae	damselfishes	Tropical; 33°N - 35°S
STE PART	Stegastes partitus	bicolor damselfish	Pomacentridae	damselfishes	Tropical; 33°N - 5°S,
STE PLAN	Stegastes planifrons	threespot damselfish	Pomacentridae	damselfishes	Tropical
STE VARI	Stegastes xanthurus	cocoa damselfish	Pomacentridae	damselfishes	Tropical; 6°S - 30°S
STE HISP	Stephanolepis hispidus	planehead filefish	Monacanthidae	filefishes	Subtropical; 46°N - 37°S
SYN FOET	Synodus foetens	inshore lizardfish	Synodontidae	lizardfishes	Tropical; 25°C - 35°C; 43°N - 29°S
SYN SYNO	Synodus foetens	red lizardfish	Synodontidae	lizardfishes	Tropical; 25°C - 35°C; 43°N - 29°S
SYN INTE	Synodus intermedius	sand diver	Synodontidae	lizardfishes	Subtropical; 37°N - 30°S
THA BIFA	Thalassoma bifasciatum	bluehead	Labridae	wrasses	Tropical; 23°C - 26°C
TRA FALC	Trachinotus falcatus	permit	Carangidae	jacks	Subtropical; 42°N - 25°S
TRA GOOD	Trachinotus goodei	palometa	Carangidae	jacks	Subtropical; 43°N - 37°S
TRA LATH	Trachurus lathami	rough scad	Carangidae	jacks	Subtropical; 45°N - 37°S
UPE PARV	Upeneus parvus	dwarf goatfish	Mullidae	goatfishes	Tropical; 37°N - 33°S
URO JAMA	Urobatis jamaicensis	yellow stingray	Urolophidae	round stingrays	Tropical; 37°N - 7°N
XYR MART	Xyrichtys martinicensis	rosy razorfish	Labridae	wrasses	Subtropical
XYR NOVA	Xyrichtys novacula	pearly razorfish	Labridae	wrasses	Subtropical
XYR SPLE	Xyrichtys splendens	green razorfish	Labridae	wrasses	Subtropical; 32°N - 33°S
